# Supplementary material for: Synergistic stabilization of a double mutant in chymotrypsin inhibitor 2 from a library screen in E. coli
Source: Commun Biol. 2021 Aug 18;4:980. doi: 10.1038/s42003-021-02490-7 (PMC8373930; doi:10.1038/s42003-021-02490-7)
Supplement: Supplementary file 4 — Supplementary Data 1 [file 42003_2021_2490_MOESM4_ESM.zip]

Archive with 16 entries (16 files):
- I57A_1st_gen.fcs
- __MACOSX/._I57A_1st_gen.fcs
- I57A_2nd_gen.fcs
- __MACOSX/._I57A_2nd_gen.fcs
- I57A_input.fcs
- __MACOSX/._I57A_input.fcs
- I57A.fcs
- __MACOSX/._I57A.fcs
- WT_1st_gen.fcs
- __MACOSX/._WT_1st_gen.fcs
- WT_2nd_gen.fcs
- __MACOSX/._WT_2nd_gen.fcs
- WT_input.fcs
- __MACOSX/._WT_input.fcs
- WT.fcs
- __MACOSX/._WT.fcs
