# Supplementary material for: Synergistic stabilization of a double mutant in chymotrypsin inhibitor 2 from a library screen in E. coli
Source: Commun Biol. 2021 Aug 18;4:980. doi: 10.1038/s42003-021-02490-7 (PMC8373930; doi:10.1038/s42003-021-02490-7)
Supplement: Supplementary file 5 — Supplementary Data 2 [file 42003_2021_2490_MOESM5_ESM.xlsx]

## Sheet: Data
Temp (C)	urea=0.33M	urea=0.67M	urea=1.00M	urea=1.33M	urea=1.67M	urea=2.33M	urea=2.67M	urea=3.00M	urea=3.67M	urea=4.00M	urea=4.33M	urea=4.67M	urea=5.00M
15	0.824796	0.759636	0.887028	1.21626	2.14472	3.55693	3.62021	3.74948	3.68828	3.68567	3.64728	3.6524	3.57146
15.0251	0.82363	0.759107	0.89038	1.21035	2.14004	3.55102	3.60807	3.75212	3.66791	3.68114	3.64867	3.65047	3.56164
15.0503	0.820849	0.755536	0.893167	1.21149	2.14335	3.55708	3.60691	3.74512	3.66222	3.6635	3.65866	3.6593	3.57079
15.0754	0.823248	0.752	0.889876	1.21082	2.1373	3.5562	3.60234	3.7545	3.66123	3.67962	3.64933	3.63814	3.56075
15.1006	0.822984	0.757148	0.883981	1.20564	2.13768	3.54958	3.60937	3.74207	3.65978	3.6687	3.64452	3.6359	3.56665
15.1257	0.822404	0.758668	0.886462	1.20525	2.13677	3.54769	3.59585	3.74506	3.65459	3.66462	3.646	3.64849	3.56574
15.1508	0.824405	0.75022	0.892155	1.21086	2.12836	3.53518	3.5965	3.73567	3.66111	3.66422	3.64376	3.64913	3.5572
15.176	0.823249	0.751945	0.886409	1.20928	2.14068	3.54965	3.5935	3.73487	3.65272	3.65589	3.63442	3.64788	3.55605
15.2011	0.816068	0.752229	0.884204	1.20556	2.1332	3.53701	3.58917	3.73648	3.64543	3.66103	3.64591	3.63466	3.56317
15.2263	0.822879	0.74817	0.885414	1.20493	2.13	3.52997	3.59075	3.72939	3.64153	3.65872	3.63188	3.6299	3.54624
15.2514	0.819406	0.749661	0.884926	1.20366	2.13405	3.53321	3.59755	3.73582	3.65631	3.64923	3.62933	3.61669	3.55788
15.2766	0.815478	0.752465	0.891582	1.19821	2.12794	3.53693	3.58027	3.73203	3.6547	3.65616	3.62649	3.62982	3.55173
15.3017	0.823996	0.755884	0.881055	1.19854	2.12505	3.52862	3.57326	3.71761	3.63472	3.65702	3.63467	3.62697	3.54869
15.3268	0.818202	0.749248	0.891414	1.19552	2.12784	3.52903	3.57068	3.72367	3.63487	3.64362	3.62088	3.63134	3.55277
15.352	0.815012	0.751016	0.881556	1.20319	2.12351	3.52346	3.58644	3.71825	3.64447	3.64327	3.62599	3.61437	3.55555
15.3771	0.819321	0.753432	0.880686	1.19855	2.12322	3.52326	3.57119	3.72322	3.6521	3.6559	3.63286	3.61698	3.55021
15.4023	0.81687	0.749941	0.876338	1.19886	2.12383	3.52404	3.57955	3.71781	3.64096	3.64977	3.62158	3.62193	3.53264
15.4274	0.819202	0.751409	0.883201	1.1988	2.12468	3.52806	3.5599	3.71335	3.63438	3.65571	3.6179	3.61839	3.53894
15.4525	0.823062	0.750449	0.880473	1.189	2.1256	3.51379	3.56839	3.72006	3.63489	3.63296	3.62259	3.61754	3.53594
15.4777	0.821777	0.749946	0.883745	1.19592	2.12637	3.50976	3.57347	3.71029	3.64803	3.63556	3.62034	3.62529	3.53719
15.5028	0.822138	0.755743	0.882069	1.19601	2.1266	3.51762	3.56546	3.71418	3.64181	3.63556	3.61717	3.60545	3.54449
15.528	0.815156	0.752615	0.884042	1.20155	2.11631	3.50514	3.56479	3.71117	3.62802	3.63459	3.61555	3.60595	3.53132
15.5531	0.818129	0.749397	0.879836	1.19437	2.12041	3.51568	3.5579	3.70484	3.61599	3.63346	3.62453	3.61363	3.52724
15.5783	0.816545	0.751611	0.883737	1.2008	2.11539	3.51394	3.55669	3.70684	3.62341	3.62237	3.61898	3.59781	3.52681
15.6034	0.816662	0.751729	0.880456	1.20088	2.11672	3.499	3.55167	3.69262	3.62773	3.61946	3.60699	3.60368	3.52142
15.6285	0.820535	0.744877	0.875592	1.19531	2.11752	3.50389	3.55682	3.69444	3.62072	3.61878	3.60492	3.60387	3.52125
15.6537	0.816278	0.746978	0.879803	1.19869	2.11384	3.50503	3.55175	3.69265	3.60965	3.62194	3.60868	3.59435	3.52169
15.6788	0.811172	0.746266	0.879478	1.19591	2.11749	3.50255	3.54858	3.6915	3.6279	3.62083	3.6021	3.60405	3.51714
15.704	0.808341	0.747083	0.871417	1.18969	2.10469	3.49229	3.54598	3.69815	3.61035	3.61394	3.60893	3.59219	3.50494
15.7291	0.807824	0.75018	0.879495	1.19052	2.10087	3.50308	3.54673	3.68211	3.61597	3.61348	3.60033	3.59338	3.51924
15.7542	0.813373	0.745865	0.87719	1.19571	2.12043	3.49627	3.53796	3.66894	3.60211	3.6216	3.59662	3.60036	3.51085
15.7794	0.809957	0.747251	0.877731	1.18986	2.127	3.50614	3.5358	3.68028	3.60616	3.60472	3.59491	3.60575	3.51291
15.8045	0.804875	0.746564	0.877951	1.19244	2.11417	3.49427	3.53713	3.66929	3.61167	3.59701	3.60533	3.60013	3.51156
15.8297	0.811855	0.744481	0.873844	1.19581	2.11054	3.48668	3.54005	3.67368	3.61219	3.5935	3.59375	3.59035	3.50083
15.8548	0.812537	0.74484	0.873941	1.19884	2.10915	3.48805	3.53175	3.6779	3.61482	3.59645	3.60063	3.5814	3.50253
15.8799	0.808839	0.743433	0.8797	1.19492	2.11663	3.47853	3.5274	3.67688	3.60507	3.60282	3.59916	3.57349	3.49696
15.9051	0.807857	0.74476	0.875428	1.18649	2.1095	3.47993	3.53192	3.67271	3.5985	3.60573	3.58214	3.57493	3.48813
15.9302	0.804517	0.744146	0.875707	1.18971	2.09782	3.48565	3.52441	3.67636	3.5988	3.60353	3.57668	3.58389	3.49971
15.9554	0.804936	0.740112	0.877196	1.19319	2.09406	3.47761	3.5257	3.67479	3.59491	3.59145	3.57908	3.58401	3.49192
15.9805	0.807932	0.74043	0.875344	1.18979	2.10503	3.47555	3.5275	3.67506	3.58944	3.5945	3.57742	3.58198	3.48719
16.0057	0.807748	0.742651	0.871084	1.1857	2.10085	3.48138	3.53078	3.67413	3.58635	3.59851	3.57276	3.57823	3.49627
16.0308	0.80699	0.74556	0.874406	1.18583	2.11133	3.4821	3.52286	3.6684	3.59199	3.59412	3.56882	3.58052	3.49303
16.0559	0.808987	0.745197	0.873325	1.18856	2.11004	3.48813	3.51658	3.65757	3.58282	3.58645	3.57079	3.56573	3.49833
16.0811	0.804836	0.745656	0.87417	1.18844	2.10252	3.48409	3.52082	3.66346	3.57932	3.5874	3.5767	3.56163	3.48842
16.1062	0.810289	0.741167	0.873789	1.18896	2.10079	3.46926	3.51311	3.65745	3.57706	3.58174	3.5774	3.57221	3.49755
16.1314	0.806284	0.737291	0.87293	1.18993	2.09613	3.46484	3.51311	3.65354	3.57181	3.58082	3.57427	3.56076	3.48687
16.1565	0.805596	0.744659	0.873941	1.18754	2.09684	3.46515	3.51021	3.65577	3.58224	3.58825	3.58236	3.56466	3.48785
16.1816	0.811176	0.741589	0.872987	1.19064	2.09716	3.46747	3.51061	3.64718	3.58598	3.5776	3.56925	3.56183	3.48196
16.2068	0.811381	0.736818	0.873041	1.19106	2.1026	3.46743	3.50301	3.65011	3.57748	3.57684	3.56911	3.54883	3.48813
16.2319	0.806708	0.740604	0.871965	1.18589	2.09971	3.46617	3.49383	3.65715	3.57608	3.58657	3.56686	3.55166	3.47762
16.2571	0.805721	0.743664	0.871732	1.18446	2.09793	3.46934	3.4926	3.65014	3.57544	3.58102	3.56126	3.55651	3.4779
16.2822	0.806543	0.742795	0.873236	1.18588	2.1021	3.46283	3.49715	3.63941	3.56393	3.5745	3.5568	3.5487	3.47798
16.3074	0.80092	0.743495	0.870252	1.18502	2.1007	3.45655	3.5012	3.64667	3.56053	3.57206	3.55023	3.55029	3.47255
16.3325	0.7983	0.744714	0.866872	1.1828	2.09308	3.45864	3.49616	3.65175	3.56434	3.57603	3.5528	3.55648	3.47557
16.3576	0.801645	0.742833	0.871615	1.18321	2.0918	3.45356	3.49511	3.64458	3.56399	3.57981	3.55488	3.55163	3.47667
16.3828	0.803634	0.742855	0.875008	1.18618	2.09981	3.45418	3.49298	3.63936	3.56351	3.56776	3.54697	3.54631	3.46862
16.4079	0.803974	0.739737	0.867861	1.1861	2.09402	3.45985	3.49116	3.63359	3.55386	3.56731	3.54507	3.54511	3.46923
16.4331	0.800402	0.737291	0.86172	1.18174	2.09316	3.45699	3.4986	3.62866	3.54855	3.56903	3.54919	3.54735	3.46111
16.4582	0.801333	0.742757	0.861676	1.17809	2.10007	3.45085	3.49383	3.63106	3.55337	3.56435	3.54333	3.54773	3.44963
16.4833	0.801546	0.74838	0.865666	1.17786	2.10032	3.44772	3.48114	3.6401	3.56186	3.55663	3.53837	3.54353	3.45764
16.5085	0.801589	0.737189	0.864628	1.18659	2.09533	3.45031	3.48522	3.63877	3.55423	3.55167	3.53983	3.53975	3.4555
16.5336	0.802163	0.73681	0.866971	1.17992	2.09292	3.43941	3.48793	3.62937	3.54403	3.5422	3.53137	3.53472	3.46846
16.5588	0.804176	0.741638	0.865052	1.17823	2.09133	3.44163	3.48494	3.62845	3.54908	3.54728	3.52612	3.52754	3.46398
16.5839	0.804735	0.738869	0.867845	1.17925	2.09186	3.44865	3.48671	3.62359	3.54999	3.5487	3.53054	3.53264	3.44683
16.6091	0.798004	0.735584	0.865485	1.17447	2.0842	3.44777	3.48631	3.61508	3.54267	3.5503	3.52594	3.5317	3.44726
16.6342	0.799954	0.738263	0.863673	1.18234	2.08853	3.45217	3.47935	3.61569	3.54484	3.54311	3.53198	3.52051	3.45339
16.6593	0.796998	0.736408	0.865965	1.18254	2.09079	3.44069	3.4738	3.61768	3.54341	3.53748	3.5238	3.51016	3.45786
16.6845	0.791066	0.729001	0.866225	1.17816	2.09304	3.43983	3.46937	3.6218	3.5371	3.54379	3.51896	3.51909	3.44733
16.7096	0.796524	0.732435	0.865484	1.17258	2.08542	3.43302	3.47212	3.61806	3.54081	3.5446	3.52594	3.5244	3.4405
16.7348	0.795746	0.737056	0.866624	1.17473	2.08231	3.43609	3.47216	3.60997	3.52712	3.54531	3.51989	3.5258	3.45097
16.7599	0.798006	0.732299	0.867921	1.17745	2.08766	3.43189	3.46308	3.61928	3.52971	3.54843	3.52446	3.52087	3.45055
16.785	0.794224	0.732195	0.868579	1.17512	2.08581	3.42402	3.46717	3.60556	3.52926	3.53206	3.52793	3.51432	3.44574
16.8102	0.801241	0.735572	0.868906	1.17898	2.07566	3.42204	3.46653	3.60759	3.532	3.53865	3.52755	3.52028	3.44446
16.8353	0.799982	0.732515	0.86597	1.17894	2.07557	3.43471	3.45637	3.60803	3.52148	3.52082	3.51771	3.51784	3.42971
16.8605	0.798021	0.734417	0.866199	1.17826	2.07451	3.41672	3.44369	3.61602	3.52733	3.52236	3.51004	3.50811	3.43563
16.8856	0.792634	0.733644	0.866412	1.17813	2.08335	3.41861	3.45729	3.60213	3.52548	3.51879	3.52103	3.5084	3.43011
16.9107	0.798617	0.729706	0.860316	1.17772	2.08465	3.41332	3.4567	3.59812	3.52037	3.52078	3.50628	3.50243	3.42789
16.9359	0.799488	0.730846	0.859865	1.17292	2.09292	3.41689	3.45269	3.60052	3.52661	3.52607	3.50656	3.50412	3.43061
16.961	0.799832	0.737014	0.862005	1.17698	2.08222	3.41032	3.45712	3.59191	3.53488	3.52825	3.50857	3.50961	3.4273
16.9862	0.79567	0.735144	0.858769	1.18078	2.09407	3.40154	3.44836	3.59031	3.52427	3.52543	3.5033	3.49886	3.42352
17.0113	0.790599	0.731385	0.860679	1.17408	2.08962	3.41526	3.44926	3.5967	3.51658	3.51752	3.50248	3.50834	3.41858
17.0365	0.790956	0.731902	0.858559	1.17343	2.08621	3.41728	3.45184	3.59576	3.52526	3.51408	3.49998	3.49464	3.42421
17.0616	0.795651	0.737554	0.862247	1.16912	2.08589	3.40663	3.44294	3.59176	3.51017	3.51865	3.49459	3.49566	3.4215
17.0867	0.793142	0.733579	0.856117	1.16985	2.0775	3.41244	3.44258	3.58694	3.50755	3.50982	3.49857	3.48856	3.41491
17.1119	0.790189	0.734047	0.863564	1.18193	2.0775	3.4118	3.44772	3.57902	3.49968	3.50471	3.50288	3.49137	3.41979
17.137	0.790423	0.733803	0.860252	1.17509	2.07865	3.41188	3.43544	3.58568	3.50826	3.50893	3.48424	3.48627	3.42627
17.1622	0.795694	0.726951	0.862064	1.17436	2.07598	3.41184	3.41819	3.59012	3.51	3.51544	3.49194	3.48534	3.41983
17.1873	0.790583	0.73033	0.858102	1.17548	2.09578	3.41144	3.42625	3.57647	3.49966	3.50866	3.49963	3.47863	3.4158
17.2124	0.793585	0.73177	0.864635	1.17233	2.08198	3.40899	3.4374	3.58098	3.49698	3.50751	3.49957	3.47218	3.40543
17.2376	0.791621	0.729629	0.860801	1.17292	2.0777	3.40155	3.41544	3.5786	3.49173	3.49712	3.48186	3.50254	3.41314
17.2627	0.79542	0.733483	0.857433	1.18015	2.08237	3.39676	3.42329	3.58014	3.49186	3.49628	3.48605	3.49705	3.40135
17.2879	0.791393	0.73282	0.86079	1.17699	2.07911	3.39355	3.43538	3.57649	3.50097	3.50234	3.47817	3.46532	3.40477
17.313	0.801558	0.723525	0.86018	1.16654	2.08477	3.3991	3.41907	3.56642	3.49299	3.49219	3.48721	3.47228	3.40324
17.3382	0.797981	0.725396	0.860495	1.16889	2.0815	3.39821	3.41771	3.57395	3.494	3.50605	3.47341	3.46958	3.39237
17.3633	0.796653	0.717402	0.853583	1.16635	2.07113	3.40897	3.41423	3.55897	3.4886	3.5	3.4824	3.46378	3.39994
17.3884	0.790824	0.72431	0.853812	1.16521	2.07327	3.39386	3.41361	3.56576	3.47463	3.49254	3.46849	3.48046	3.39799
17.4136	0.786319	0.729043	0.861561	1.17109	2.06813	3.37997	3.4144	3.56092	3.47468	3.48797	3.47071	3.47379	3.39457
17.4387	0.785217	0.727886	0.855131	1.17236	2.07169	3.37041	3.40431	3.55272	3.48324	3.47972	3.47152	3.46501	3.39639
17.4639	0.789026	0.729247	0.857096	1.16677	2.06537	3.38244	3.40721	3.55197	3.47785	3.48579	3.472	3.46923	3.3918
17.489	0.792723	0.728086	0.856956	1.16759	2.06836	3.38255	3.40372	3.55953	3.47365	3.49409	3.46622	3.46025	3.39213
17.5141	0.788243	0.725346	0.849158	1.16858	2.06737	3.37303	3.4017	3.54209	3.48056	3.48837	3.47353	3.46184	3.38989
17.5393	0.789874	0.729203	0.853826	1.1722	2.07667	3.3838	3.41522	3.54363	3.48533	3.47661	3.45949	3.44687	3.39533
17.5644	0.78959	0.731031	0.852909	1.1731	2.07072	3.37417	3.41126	3.54601	3.46844	3.48556	3.47034	3.44848	3.39001
17.5896	0.794197	0.729511	0.852381	1.16622	2.0653	3.36953	3.40693	3.54218	3.4603	3.47938	3.46334	3.45509	3.37959
17.6147	0.787008	0.727682	0.853512	1.16946	2.06842	3.37143	3.40336	3.54041	3.46642	3.48432	3.46426	3.45439	3.37482
17.6398	0.790234	0.72729	0.857407	1.16955	2.06809	3.36602	3.39505	3.53401	3.46011	3.48391	3.45697	3.45099	3.38238
17.665	0.792053	0.728474	0.85367	1.16826	2.06336	3.36885	3.39693	3.53679	3.45673	3.47344	3.46059	3.45232	3.37793
17.6901	0.79207	0.726428	0.849304	1.16918	2.06507	3.37312	3.4049	3.53145	3.45756	3.46658	3.44201	3.43842	3.37604
17.7153	0.78786	0.721673	0.848764	1.16513	2.07009	3.36623	3.40419	3.52974	3.45875	3.46944	3.44722	3.43894	3.37331
17.7404	0.787989	0.72014	0.849863	1.16509	2.06686	3.35799	3.39338	3.52924	3.46346	3.45943	3.45092	3.44949	3.37068
17.7656	0.790767	0.720955	0.846025	1.1654	2.0642	3.3658	3.39378	3.53119	3.46243	3.46349	3.44901	3.4503	3.36702
17.7907	0.790017	0.725579	0.850126	1.16306	2.06484	3.36684	3.39017	3.53699	3.45934	3.46754	3.44519	3.445	3.3598
17.8158	0.78764	0.728357	0.850625	1.16241	2.06991	3.36621	3.38575	3.53556	3.46053	3.4633	3.44221	3.43897	3.36108
17.841	0.787179	0.725662	0.853205	1.1657	2.07113	3.36989	3.39137	3.53273	3.46225	3.46284	3.44672	3.43483	3.37088
17.8661	0.78735	0.723611	0.855338	1.16808	2.0677	3.36123	3.391	3.52665	3.45974	3.45897	3.4528	3.43356	3.35858
17.8913	0.787696	0.720558	0.851293	1.16971	2.06213	3.35076	3.38227	3.51689	3.45844	3.45732	3.45095	3.43334	3.35123
17.9164	0.787268	0.718553	0.850188	1.16922	2.06011	3.35251	3.37928	3.51599	3.4546	3.45684	3.43806	3.43239	3.36068
17.9415	0.783077	0.721969	0.851751	1.16532	2.0631	3.36054	3.38154	3.51859	3.45521	3.4524	3.42866	3.42994	3.35616
17.9667	0.783318	0.723135	0.851344	1.16316	2.06199	3.35898	3.38137	3.52216	3.45577	3.45399	3.42658	3.42567	3.35585
17.9918	0.784509	0.722869	0.850916	1.16241	2.06231	3.35211	3.38011	3.52713	3.4442	3.45346	3.42984	3.42171	3.35221
18.017	0.781401	0.722804	0.8537	1.16395	2.06099	3.35538	3.37783	3.51729	3.44175	3.45033	3.43039	3.42652	3.35073
18.0421	0.782338	0.728339	0.853198	1.16068	2.05825	3.35687	3.37927	3.50996	3.43832	3.45511	3.42342	3.42438	3.36131
18.0673	0.783665	0.723143	0.854131	1.16163	2.05665	3.34776	3.37493	3.5094	3.43664	3.4463	3.42576	3.40963	3.34939
18.0924	0.779048	0.717986	0.857087	1.16024	2.05946	3.34264	3.36896	3.50019	3.43225	3.42929	3.42962	3.40333	3.34431
18.1175	0.777884	0.721802	0.851045	1.16008	2.06209	3.3477	3.36893	3.49321	3.43162	3.43802	3.43156	3.42507	3.34779
18.1427	0.776784	0.722076	0.85089	1.15857	2.06143	3.33776	3.3676	3.49973	3.43478	3.43204	3.43804	3.42248	3.3454
18.1678	0.773632	0.721065	0.851549	1.15811	2.06441	3.34675	3.35851	3.50513	3.43251	3.43534	3.42438	3.41566	3.33907
18.193	0.787706	0.717807	0.842983	1.16151	2.064	3.34021	3.36385	3.51706	3.42013	3.43797	3.42322	3.40568	3.33692
18.2181	0.790175	0.716285	0.848178	1.16443	2.06115	3.34157	3.36314	3.50673	3.42563	3.43826	3.41955	3.40372	3.33467
18.2432	0.779232	0.722563	0.85026	1.16287	2.06296	3.33614	3.35296	3.50224	3.42645	3.43922	3.42117	3.41176	3.32921
18.2684	0.780874	0.718413	0.846781	1.1592	2.06155	3.33457	3.34874	3.498	3.41233	3.43095	3.41034	3.40787	3.32712
18.2935	0.784666	0.717767	0.845576	1.16425	2.05321	3.32867	3.34847	3.4891	3.4198	3.43677	3.41185	3.41077	3.32523
18.3187	0.780803	0.723234	0.844379	1.17235	2.04811	3.32547	3.34565	3.49373	3.42031	3.42202	3.41744	3.40199	3.33442
18.3438	0.775466	0.721759	0.849026	1.16228	2.05418	3.32448	3.33885	3.48894	3.4073	3.42189	3.41856	3.40649	3.33216
18.369	0.777854	0.724398	0.846217	1.16417	2.05937	3.33279	3.34217	3.48012	3.42244	3.41785	3.40749	3.40326	3.32562
18.3941	0.78167	0.721024	0.847617	1.16486	2.06512	3.31875	3.35031	3.48848	3.41164	3.42161	3.39697	3.39258	3.32672
18.4192	0.774423	0.720153	0.841166	1.1618	2.0645	3.3221	3.3482	3.47848	3.42204	3.4183	3.41209	3.38278	3.31813
18.4444	0.785793	0.720277	0.853047	1.16492	2.05856	3.31145	3.34388	3.48908	3.42332	3.42796	3.41	3.38165	3.31448
18.4695	0.785186	0.717114	0.849304	1.15905	2.04765	3.31965	3.34615	3.48255	3.41849	3.42262	3.39495	3.39122	3.3238
18.4947	0.776625	0.720101	0.850458	1.15793	2.05365	3.32225	3.3446	3.48218	3.41562	3.41739	3.39778	3.385	3.31459
18.5198	0.777624	0.716682	0.844507	1.15598	2.05211	3.31538	3.33798	3.48038	3.40827	3.40607	3.39485	3.38686	3.32738
18.5449	0.777657	0.720905	0.848719	1.15765	2.05211	3.31637	3.34359	3.4753	3.40115	3.40732	3.39714	3.38069	3.32525
18.5701	0.780365	0.721509	0.845369	1.15942	2.05462	3.31142	3.32888	3.48375	3.40169	3.40964	3.40827	3.38838	3.31676
18.5952	0.776823	0.7187	0.847354	1.16433	2.06137	3.31279	3.33645	3.46937	3.3978	3.404	3.39416	3.38144	3.31997
18.6204	0.777883	0.722968	0.843935	1.1635	2.0546	3.30895	3.3325	3.45621	3.40753	3.39778	3.40497	3.38156	3.31497
18.6455	0.778459	0.715899	0.849283	1.15084	2.05556	3.30918	3.34499	3.46839	3.39455	3.39739	3.39859	3.3869	3.31168
18.6706	0.783875	0.719949	0.843041	1.15408	2.05394	3.30308	3.32558	3.45094	3.39552	3.40529	3.38929	3.37514	3.31436
18.6958	0.774421	0.718845	0.846874	1.15868	2.04959	3.29884	3.3198	3.45687	3.39205	3.41101	3.38862	3.37948	3.31277
18.7209	0.772683	0.718522	0.854479	1.16318	2.0512	3.30596	3.31767	3.46478	3.38813	3.3882	3.38739	3.38094	3.2993
18.7461	0.774415	0.718408	0.843076	1.15891	2.05665	3.29939	3.3301	3.45737	3.39002	3.39985	3.38448	3.36987	3.29804
18.7712	0.770572	0.715812	0.846104	1.16279	2.06554	3.29563	3.32175	3.4638	3.38999	3.40139	3.38866	3.36993	3.29746
18.7964	0.766992	0.712902	0.846195	1.15707	2.06	3.30855	3.31727	3.45618	3.38796	3.39149	3.37937	3.36185	3.30193
18.8215	0.770502	0.712793	0.845554	1.15394	2.05764	3.30199	3.31447	3.44769	3.37359	3.38674	3.38372	3.34083	3.30138
18.8466	0.775935	0.719625	0.837607	1.15931	2.05507	3.29395	3.31519	3.44693	3.38608	3.39222	3.39095	3.35443	3.30373
18.8718	0.775121	0.714547	0.84026	1.16321	2.05373	3.28762	3.31724	3.45166	3.37698	3.37506	3.38188	3.35282	3.30083
18.8969	0.777612	0.718663	0.842825	1.16194	2.05429	3.28556	3.31227	3.45586	3.38826	3.38564	3.38312	3.35501	3.2933
18.9221	0.769748	0.719964	0.844305	1.1639	2.05236	3.28846	3.32015	3.43328	3.35806	3.39385	3.37223	3.36067	3.29413
18.9472	0.78102	0.712713	0.843693	1.16422	2.05116	3.29057	3.30908	3.44336	3.3721	3.38702	3.36755	3.34908	3.28746
18.9723	0.777721	0.715868	0.845578	1.15935	2.04677	3.28224	3.29803	3.44479	3.37979	3.37233	3.36172	3.35698	3.28121
18.9975	0.774466	0.717531	0.843968	1.1576	2.05995	3.28725	3.30777	3.43683	3.37863	3.37398	3.36622	3.3564	3.28196
19.0226	0.774877	0.717175	0.84482	1.16094	2.05134	3.28964	3.30964	3.43944	3.37673	3.38829	3.36564	3.36252	3.28343
19.0478	0.766962	0.714146	0.840732	1.16495	2.05096	3.27339	3.31035	3.43783	3.37272	3.37992	3.36877	3.35245	3.27489
19.0729	0.768446	0.71374	0.849515	1.1573	2.05398	3.27528	3.30534	3.4366	3.36183	3.37948	3.35377	3.35625	3.27768
19.0981	0.776723	0.714512	0.84369	1.15977	2.04369	3.27608	3.29448	3.43366	3.36539	3.36988	3.3519	3.35549	3.28353
19.1232	0.772517	0.714561	0.84017	1.1543	2.04499	3.26773	3.29363	3.42467	3.34982	3.37045	3.36429	3.33017	3.26776
19.1483	0.772912	0.718163	0.837227	1.16435	2.05248	3.27728	3.29651	3.43699	3.35409	3.37109	3.35625	3.34044	3.27491
19.1735	0.770743	0.711622	0.844182	1.16285	2.05211	3.27991	3.2952	3.43756	3.35814	3.35469	3.36017	3.34292	3.26018
19.1986	0.767805	0.71506	0.843321	1.15781	2.05392	3.27122	3.29203	3.43437	3.35551	3.36545	3.35181	3.33884	3.26913
19.2238	0.765432	0.712508	0.839959	1.1603	2.0524	3.26937	3.29457	3.42689	3.37607	3.36317	3.3439	3.3539	3.27487
19.2489	0.767984	0.713475	0.839499	1.15093	2.05681	3.27414	3.29921	3.41828	3.36086	3.36577	3.34344	3.34526	3.27371
19.274	0.768037	0.711336	0.837077	1.15667	2.05313	3.27	3.29436	3.40978	3.35935	3.36404	3.33978	3.34244	3.27229
19.2992	0.772552	0.719176	0.840409	1.16509	2.04631	3.25618	3.28962	3.41411	3.35939	3.36095	3.34011	3.3451	3.27088
19.3243	0.770841	0.716009	0.839657	1.16389	2.04821	3.25895	3.28655	3.41809	3.34925	3.3558	3.34115	3.34176	3.2583
19.3495	0.771591	0.712601	0.838623	1.16042	2.04849	3.25312	3.28733	3.41217	3.34518	3.35706	3.33426	3.33494	3.25966
19.3746	0.768992	0.714613	0.840172	1.1592	2.05244	3.25324	3.28242	3.4075	3.34251	3.34656	3.32862	3.33943	3.25546
19.3997	0.766032	0.714343	0.836641	1.15578	2.04592	3.25994	3.28726	3.40977	3.34046	3.34617	3.3276	3.33363	3.25815
19.4249	0.764189	0.709923	0.833289	1.15601	2.04655	3.26128	3.28185	3.4068	3.33707	3.35174	3.32732	3.31909	3.26241
19.45	0.766961	0.710127	0.83321	1.15043	2.05226	3.26166	3.26767	3.40061	3.34166	3.35437	3.33031	3.31871	3.25813
19.4752	0.765569	0.715286	0.83729	1.15067	2.05068	3.25882	3.26817	3.40034	3.33984	3.34159	3.33661	3.31094	3.24814
19.5003	0.767326	0.714315	0.83826	1.15477	2.04621	3.25339	3.2655	3.40618	3.33141	3.34347	3.33349	3.31399	3.25043
19.5255	0.768612	0.706647	0.836966	1.15427	2.04845	3.25519	3.26342	3.40371	3.33049	3.34679	3.32295	3.31971	3.24757
19.5506	0.766976	0.70734	0.833714	1.15401	2.05334	3.25808	3.26186	3.39453	3.3265	3.33996	3.31579	3.30953	3.24377
19.5757	0.763917	0.705912	0.833579	1.15332	2.05293	3.25107	3.2635	3.39918	3.32801	3.33848	3.31398	3.30367	3.24214
19.6009	0.762746	0.701387	0.837158	1.15237	2.05333	3.24813	3.26315	3.40099	3.32643	3.34329	3.31654	3.3133	3.24595
19.626	0.764814	0.708425	0.839607	1.15892	2.04796	3.24616	3.25218	3.39024	3.30996	3.33808	3.31739	3.30874	3.24872
19.6512	0.760423	0.711537	0.843334	1.16086	2.03952	3.24117	3.25104	3.38504	3.31503	3.32937	3.32238	3.30083	3.24367
19.6763	0.765413	0.709691	0.843131	1.1579	2.04344	3.2475	3.25257	3.38566	3.32674	3.33027	3.3325	3.30093	3.24672
19.7014	0.765095	0.70723	0.841826	1.16301	2.04913	3.24746	3.25427	3.39938	3.32224	3.33	3.32213	3.30448	3.23645
19.7266	0.761659	0.708609	0.840007	1.15855	2.05802	3.24234	3.25538	3.40331	3.31485	3.32823	3.30992	3.30724	3.23376
19.7517	0.759933	0.709468	0.838223	1.15977	2.05441	3.2395	3.249	3.391	3.31709	3.32234	3.3058	3.30226	3.22983
19.7769	0.759702	0.705599	0.840806	1.16261	2.05559	3.23885	3.24921	3.38213	3.30865	3.3202	3.30021	3.30037	3.22846
19.802	0.760519	0.704251	0.842718	1.16957	2.05469	3.23227	3.24227	3.38492	3.31294	3.31857	3.29912	3.30063	3.22748
19.8272	0.762587	0.708349	0.836791	1.15815	2.0519	3.23176	3.25029	3.38661	3.30509	3.32618	3.30559	3.31062	3.22905
19.8523	0.76453	0.706948	0.833858	1.15131	2.05194	3.23457	3.25193	3.37442	3.30848	3.31133	3.30549	3.29196	3.22443
19.8774	0.762109	0.706869	0.837446	1.15274	2.04831	3.23299	3.24785	3.37354	3.3074	3.30654	3.30673	3.2906	3.21536
19.9026	0.76197	0.706955	0.835552	1.16032	2.0592	3.22883	3.24188	3.37166	3.30661	3.31075	3.2981	3.2996	3.23236
19.9277	0.764404	0.705276	0.835644	1.15685	2.053	3.23275	3.23726	3.3802	3.3083	3.31159	3.30045	3.30408	3.2254
19.9529	0.760849	0.708178	0.836607	1.15675	2.04631	3.2231	3.23149	3.36967	3.31393	3.31597	3.29214	3.2825	3.2255
19.978	0.754979	0.709282	0.835751	1.15689	2.04539	3.22366	3.23342	3.35509	3.31354	3.31703	3.29373	3.28485	3.21948
20.0031	0.75694	0.706695	0.837281	1.15909	2.04005	3.22173	3.24078	3.36814	3.29972	3.30943	3.28442	3.28558	3.22285
20.0283	0.762409	0.704515	0.836147	1.16247	2.04266	3.21777	3.23758	3.37874	3.28366	3.30327	3.28542	3.27984	3.23035
20.0534	0.755054	0.707124	0.839526	1.16844	2.05006	3.21356	3.24234	3.363	3.28754	3.29612	3.29767	3.28629	3.21603
20.0786	0.763539	0.698191	0.835493	1.15205	2.04482	3.22486	3.23196	3.36958	3.30203	3.30666	3.28804	3.28175	3.21153
20.1037	0.760761	0.70304	0.835208	1.15763	2.05284	3.21895	3.21962	3.3508	3.29367	3.30451	3.28273	3.27451	3.21216
20.1288	0.761467	0.702407	0.833606	1.15449	2.0556	3.21532	3.23386	3.36344	3.29227	3.30308	3.28796	3.27849	3.20969
20.154	0.763036	0.700987	0.836937	1.15552	2.05349	3.20955	3.2401	3.3661	3.29348	3.2991	3.27141	3.28303	3.20762
20.1791	0.758906	0.700836	0.839985	1.16097	2.05044	3.1984	3.22713	3.37493	3.29868	3.29692	3.2783	3.28082	3.20716
20.2043	0.758854	0.703439	0.838439	1.16196	2.05002	3.20384	3.23024	3.34871	3.28034	3.28652	3.27574	3.27959	3.20508
20.2294	0.757953	0.704894	0.83519	1.15343	2.05353	3.2005	3.23579	3.34675	3.29076	3.29274	3.27772	3.27596	3.20222
20.2546	0.761067	0.701376	0.833729	1.15434	2.05308	3.20428	3.22442	3.35273	3.29323	3.29537	3.27475	3.27606	3.20096
20.2797	0.754977	0.694294	0.834876	1.15856	2.04261	3.21078	3.22674	3.35329	3.27353	3.2909	3.2752	3.27699	3.20014
20.3048	0.758354	0.699266	0.835634	1.15699	2.04858	3.21055	3.22122	3.34582	3.27765	3.28999	3.26593	3.26	3.19674
20.33	0.759567	0.700057	0.83215	1.16203	2.04844	3.2083	3.22744	3.34089	3.28013	3.27801	3.27035	3.25749	3.19942
20.3551	0.762933	0.701641	0.835895	1.16052	2.05324	3.20235	3.22131	3.34204	3.26817	3.26582	3.26161	3.26322	3.19735
20.3803	0.757586	0.700579	0.831988	1.15975	2.04581	3.20507	3.20463	3.33608	3.27658	3.2764	3.25787	3.25863	3.19616
20.4054	0.755159	0.702156	0.83445	1.14721	2.04829	3.19341	3.21391	3.34897	3.27762	3.27429	3.26224	3.26745	3.19131
20.4305	0.757872	0.70739	0.831176	1.16127	2.05145	3.18286	3.22048	3.33806	3.2665	3.27297	3.25267	3.26664	3.19821
20.4557	0.755195	0.703441	0.83379	1.16066	2.04939	3.18275	3.20295	3.33707	3.27168	3.28114	3.25955	3.26098	3.19583
20.4808	0.75366	0.691702	0.833579	1.1635	2.0467	3.18699	3.2081	3.33359	3.27865	3.27329	3.26257	3.24789	3.18613
20.506	0.755562	0.696007	0.833762	1.16325	2.04264	3.18431	3.20655	3.33368	3.26153	3.26193	3.2509	3.25714	3.19132
20.5311	0.760922	0.700888	0.831202	1.15317	2.04741	3.19086	3.2128	3.34273	3.26553	3.27144	3.25113	3.26251	3.19077
20.5563	0.764513	0.705232	0.831189	1.15226	2.0509	3.18902	3.21473	3.33171	3.2676	3.26713	3.24579	3.25117	3.17936
20.5814	0.749477	0.700425	0.833678	1.16297	2.04558	3.18424	3.20675	3.33574	3.27396	3.27081	3.25384	3.25672	3.18117
20.6065	0.751154	0.69899	0.827884	1.16103	2.04368	3.17728	3.19082	3.32331	3.26595	3.26495	3.2515	3.24558	3.18962
20.6317	0.757487	0.694414	0.837299	1.15558	2.04769	3.17864	3.19971	3.32422	3.25684	3.26928	3.24962	3.24236	3.18671
20.6568	0.755973	0.69739	0.838473	1.15952	2.04005	3.179	3.19218	3.33132	3.26709	3.24563	3.25079	3.23737	3.17321
20.682	0.758768	0.699239	0.830442	1.15824	2.03881	3.17494	3.19706	3.32322	3.26782	3.25617	3.24677	3.24232	3.16984
20.7071	0.754906	0.698173	0.836708	1.15802	2.0419	3.17754	3.19384	3.31819	3.25057	3.2404	3.24676	3.24011	3.17708
20.7322	0.752845	0.699969	0.835493	1.16623	2.04346	3.17998	3.18655	3.31452	3.24419	3.25382	3.24871	3.23859	3.16429
20.7574	0.755582	0.698079	0.83094	1.16261	2.0467	3.17181	3.18884	3.31716	3.25272	3.25055	3.23526	3.23264	3.17083
20.7825	0.751952	0.694964	0.831841	1.16606	2.0449	3.17089	3.18484	3.31798	3.25715	3.24831	3.23862	3.23347	3.17272
20.8077	0.753117	0.698154	0.839062	1.15982	2.04539	3.17734	3.17969	3.31087	3.24829	3.24189	3.23863	3.23503	3.17044
20.8328	0.757226	0.696617	0.837214	1.16074	2.04583	3.16746	3.18147	3.30909	3.24883	3.2419	3.23322	3.23224	3.16718
20.858	0.754226	0.695848	0.832403	1.1579	2.0548	3.16538	3.18073	3.30685	3.24392	3.24016	3.22484	3.22725	3.17151
20.8831	0.754124	0.693641	0.832917	1.16742	2.05549	3.16637	3.17602	3.30475	3.24425	3.24834	3.23034	3.23165	3.167
20.9082	0.754669	0.698625	0.8379	1.16522	2.05233	3.15945	3.1782	3.30819	3.23711	3.24192	3.23143	3.22909	3.16738
20.9334	0.74752	0.698437	0.838195	1.15919	2.04313	3.1549	3.17319	3.30707	3.2372	3.23587	3.2254	3.22432	3.1586
20.9585	0.750091	0.699208	0.832269	1.15995	2.04454	3.16683	3.16962	3.30092	3.23601	3.23592	3.2305	3.22277	3.16081
20.9837	0.750546	0.700923	0.824884	1.15598	2.04404	3.16979	3.17524	3.29404	3.23062	3.23352	3.2202	3.21753	3.15516
21.0088	0.750204	0.695789	0.825714	1.16342	2.04492	3.16287	3.17711	3.30387	3.23053	3.23695	3.21305	3.21643	3.14896
21.0339	0.748532	0.695952	0.831331	1.162	2.04958	3.17111	3.17327	3.30464	3.23506	3.23548	3.21717	3.21358	3.1489
21.0591	0.749641	0.699874	0.831134	1.15783	2.05542	3.17116	3.16982	3.29271	3.23686	3.23693	3.22224	3.2079	3.1604
21.0842	0.750086	0.697872	0.827603	1.15797	2.05324	3.16003	3.15826	3.29218	3.23004	3.23331	3.23184	3.20801	3.15244
21.1094	0.746349	0.698163	0.826516	1.15775	2.04332	3.14872	3.1528	3.29898	3.23043	3.22149	3.22862	3.20989	3.14632
21.1345	0.744994	0.699785	0.825564	1.16177	2.03936	3.14616	3.15627	3.29613	3.23729	3.222	3.21649	3.21347	3.14663
21.1596	0.749146	0.69674	0.828304	1.16482	2.04232	3.1521	3.15737	3.28652	3.23374	3.22559	3.21488	3.21374	3.14478
21.1848	0.7496	0.697156	0.831632	1.16216	2.04959	3.15044	3.15794	3.28602	3.22794	3.22022	3.208	3.20811	3.13889
21.2099	0.745649	0.696432	0.83218	1.15727	2.05011	3.1529	3.15077	3.28649	3.22702	3.22079	3.20967	3.21605	3.13416
21.2351	0.743497	0.696182	0.833406	1.1584	2.0457	3.1483	3.14994	3.28593	3.22576	3.21469	3.20891	3.20773	3.1359
21.2602	0.750608	0.694383	0.828132	1.1646	2.04582	3.14481	3.15713	3.27731	3.22305	3.21448	3.21191	3.20258	3.13163
21.2854	0.746157	0.692741	0.827976	1.16593	2.04627	3.15277	3.15549	3.2683	3.21834	3.21245	3.20737	3.19942	3.1389
21.3105	0.748361	0.693442	0.826864	1.16797	2.04547	3.14155	3.14793	3.27558	3.21188	3.21259	3.20948	3.19979	3.1361
21.3356	0.755002	0.699596	0.826122	1.16931	2.05338	3.13461	3.15199	3.28584	3.21212	3.21168	3.19612	3.19578	3.12731
21.3608	0.747672	0.697266	0.828096	1.16201	2.05292	3.13956	3.15392	3.27466	3.2176	3.21709	3.19449	3.20393	3.13648
21.3859	0.749177	0.690226	0.830354	1.15743	2.04852	3.14461	3.14461	3.26807	3.21508	3.21671	3.19891	3.19049	3.13609
21.4111	0.74241	0.691184	0.832506	1.16186	2.05637	3.1432	3.13913	3.26726	3.21386	3.20891	3.19595	3.19375	3.12802
21.4362	0.743432	0.691156	0.833857	1.16797	2.0536	3.13645	3.13909	3.26407	3.20974	3.19806	3.19215	3.18544	3.12568
21.4613	0.745075	0.693494	0.827516	1.16484	2.04221	3.13522	3.13237	3.26818	3.20149	3.20209	3.18859	3.17664	3.11668
21.4865	0.745571	0.694189	0.827763	1.16074	2.04272	3.14014	3.13105	3.26559	3.19858	3.20305	3.18503	3.18917	3.12851
21.5116	0.748271	0.693699	0.827538	1.16885	2.05054	3.14141	3.12974	3.25709	3.20376	3.21125	3.18205	3.17883	3.11277
21.5368	0.744758	0.693009	0.82297	1.16569	2.04877	3.14187	3.12953	3.26111	3.19843	3.20107	3.18826	3.17873	3.11714
21.5619	0.74024	0.700421	0.824981	1.16451	2.04984	3.13995	3.13317	3.25037	3.21131	3.19602	3.19132	3.18268	3.12164
21.5871	0.743201	0.697577	0.833881	1.16413	2.05526	3.13145	3.12938	3.26243	3.20956	3.20563	3.18246	3.18446	3.11871
21.6122	0.741143	0.694859	0.825349	1.17406	2.05542	3.12657	3.13096	3.268	3.1954	3.19697	3.18418	3.18249	3.11437
21.6373	0.737805	0.694495	0.829744	1.1683	2.04365	3.13752	3.1275	3.26339	3.20001	3.18663	3.18634	3.16872	3.12014
21.6625	0.741105	0.695614	0.828771	1.16465	2.04626	3.12962	3.12731	3.25026	3.19487	3.19076	3.18211	3.17822	3.10985
21.6876	0.748534	0.691391	0.832522	1.16412	2.03963	3.10859	3.12736	3.25097	3.19404	3.20192	3.17678	3.16672	3.10482
21.7128	0.739968	0.689294	0.824958	1.16485	2.05178	3.11984	3.12033	3.24953	3.19096	3.19861	3.17835	3.17625	3.10918
21.7379	0.739875	0.688314	0.825627	1.16237	2.04421	3.12811	3.11892	3.24531	3.18366	3.18365	3.17501	3.17115	3.09684
21.763	0.746223	0.690859	0.824094	1.16108	2.04716	3.12702	3.11761	3.24654	3.17554	3.19301	3.17113	3.1707	3.09631
21.7882	0.748294	0.691421	0.824371	1.16586	2.05006	3.12006	3.12146	3.22964	3.17937	3.17911	3.16929	3.15934	3.10429
21.8133	0.743023	0.684548	0.831373	1.15821	2.05532	3.12383	3.12317	3.23902	3.1868	3.1868	3.16851	3.1622	3.10511
21.8385	0.74105	0.687885	0.831248	1.16243	2.04202	3.10089	3.105	3.23396	3.17977	3.18357	3.18157	3.16698	3.09341
21.8636	0.738107	0.688119	0.828163	1.16393	2.03947	3.1077	3.11354	3.23574	3.18009	3.17632	3.17291	3.16244	3.08923
21.8887	0.735234	0.689545	0.830477	1.16547	2.03481	3.11014	3.11656	3.23265	3.17153	3.18717	3.16755	3.16271	3.09689
21.9139	0.741082	0.690839	0.821363	1.1637	2.04528	3.10666	3.10008	3.23071	3.17441	3.17652	3.15476	3.15212	3.09805
21.939	0.740226	0.691045	0.827327	1.17076	2.04188	3.10926	3.1125	3.2429	3.17577	3.16938	3.14717	3.15971	3.09039
21.9642	0.736998	0.691751	0.822431	1.16932	2.04456	3.10519	3.11174	3.22136	3.17088	3.17277	3.14578	3.16096	3.08902
21.9893	0.738284	0.684888	0.829697	1.16446	2.04999	3.09682	3.09815	3.23019	3.1738	3.17053	3.16331	3.15284	3.08668
22.0145	0.738955	0.687686	0.824353	1.16964	2.05026	3.10153	3.09786	3.22683	3.15526	3.16322	3.1571	3.1483	3.08484
22.0396	0.741637	0.694871	0.830752	1.17106	2.03817	3.10022	3.10416	3.2296	3.16525	3.16557	3.15317	3.15016	3.08009
22.0647	0.73903	0.693505	0.825611	1.16122	2.0527	3.09311	3.09582	3.22891	3.16716	3.16721	3.1417	3.1436	3.0794
22.0899	0.739854	0.687203	0.829697	1.16814	2.05526	3.1007	3.08665	3.21139	3.16158	3.16012	3.16087	3.14225	3.07886
22.115	0.733547	0.691327	0.825953	1.17739	2.04559	3.10181	3.09153	3.21873	3.16215	3.16337	3.15438	3.14184	3.0751
22.1402	0.735051	0.687547	0.825056	1.16818	2.04661	3.10238	3.09672	3.21645	3.15472	3.15428	3.14509	3.13986	3.07937
22.1653	0.739452	0.687406	0.830088	1.17447	2.05887	3.09137	3.10305	3.20984	3.15365	3.15233	3.14672	3.14338	3.07602
22.1904	0.737198	0.688027	0.831416	1.17088	2.04953	3.08549	3.096	3.22582	3.14645	3.15673	3.13912	3.13907	3.06888
22.2156	0.734422	0.687822	0.830754	1.16953	2.04714	3.07976	3.09541	3.20708	3.15098	3.14537	3.13695	3.13711	3.06542
22.2407	0.732856	0.687614	0.823211	1.17217	2.04666	3.09347	3.08441	3.21846	3.16564	3.14678	3.14537	3.1345	3.06859
22.2659	0.737909	0.689719	0.824745	1.16462	2.05592	3.09791	3.09323	3.21965	3.1462	3.14189	3.13853	3.13832	3.07696
22.291	0.737813	0.688931	0.825871	1.17344	2.05253	3.09096	3.0821	3.20307	3.15165	3.15841	3.14274	3.12516	3.06312
22.3162	0.733799	0.686778	0.822793	1.1737	2.04406	3.08707	3.08504	3.20904	3.14377	3.15478	3.14184	3.12294	3.05893
22.3413	0.736884	0.686444	0.823536	1.17506	2.04584	3.08098	3.07576	3.20871	3.13548	3.14645	3.14238	3.12927	3.06942
22.3664	0.733975	0.688598	0.827462	1.17042	2.05737	3.07377	3.0792	3.20355	3.12863	3.14761	3.1365	3.13201	3.0643
22.3916	0.734497	0.688126	0.826422	1.17352	2.05545	3.07393	3.0689	3.20093	3.1418	3.14855	3.13553	3.12187	3.06513
22.4167	0.736624	0.680427	0.828293	1.18411	2.05267	3.08894	3.07128	3.203	3.14792	3.14638	3.13523	3.12632	3.06036
22.4419	0.734694	0.680333	0.826066	1.17083	2.05185	3.09016	3.08205	3.21355	3.14155	3.14634	3.1287	3.10669	3.05971
22.467	0.746015	0.682032	0.827888	1.1712	2.061	3.08661	3.07665	3.19402	3.13596	3.13517	3.13577	3.10995	3.05619
22.4921	0.735669	0.684981	0.826473	1.1681	2.06134	3.07385	3.07065	3.19435	3.13996	3.13346	3.12889	3.11862	3.06249
22.5173	0.734549	0.682941	0.827473	1.16677	2.05222	3.0864	3.07244	3.18981	3.13205	3.14115	3.11957	3.1168	3.05251
22.5424	0.735125	0.680647	0.830701	1.17203	2.05944	3.07695	3.06517	3.18658	3.12683	3.13996	3.12478	3.10322	3.0566
22.5676	0.731925	0.68364	0.829448	1.1761	2.05051	3.06308	3.06197	3.18679	3.12282	3.12923	3.12456	3.10518	3.05394
22.5927	0.730513	0.683259	0.829038	1.17513	2.0451	3.07012	3.06685	3.18005	3.12346	3.11928	3.11145	3.11335	3.06427
22.6179	0.728886	0.683505	0.828633	1.17749	2.05234	3.06889	3.06528	3.18555	3.12758	3.12211	3.11449	3.10502	3.05239
22.643	0.729029	0.686582	0.829415	1.17515	2.05764	3.0665	3.05646	3.18616	3.12311	3.13578	3.1115	3.10725	3.05003
22.6681	0.728154	0.686957	0.828297	1.17581	2.05536	3.06832	3.05392	3.1855	3.11922	3.13585	3.11124	3.1078	3.04665
22.6933	0.72942	0.684355	0.824886	1.17576	2.04766	3.06617	3.06057	3.18928	3.12225	3.12771	3.11301	3.10336	3.04203
22.7184	0.731772	0.682951	0.823314	1.17525	2.0488	3.06288	3.06132	3.18406	3.11889	3.12209	3.11076	3.10676	3.04457
22.7436	0.731011	0.682433	0.821241	1.17487	2.05066	3.06229	3.05634	3.17429	3.11262	3.11653	3.1123	3.11469	3.04538
22.7687	0.729808	0.683576	0.826352	1.17802	2.05053	3.06063	3.05951	3.17353	3.11109	3.11702	3.11538	3.11207	3.03479
22.7938	0.729445	0.683807	0.8244	1.17678	2.05414	3.059	3.06058	3.17411	3.11862	3.11585	3.11022	3.10399	3.03016
22.819	0.729622	0.683276	0.821627	1.17188	2.05421	3.05625	3.05737	3.17792	3.11759	3.11262	3.09977	3.1002	3.03912
22.8441	0.731379	0.680576	0.827082	1.17135	2.0514	3.05316	3.05561	3.17724	3.10725	3.11251	3.0975	3.09636	3.04538
22.8693	0.730174	0.677789	0.824769	1.17368	2.05224	3.05325	3.05031	3.16329	3.09376	3.1176	3.09885	3.09278	3.0321
22.8944	0.729317	0.678402	0.821373	1.17998	2.04898	3.04871	3.04329	3.16578	3.09084	3.11606	3.0956	3.09065	3.03262
22.9195	0.731606	0.68015	0.821802	1.17972	2.04493	3.04702	3.04438	3.17205	3.11079	3.10971	3.08776	3.08552	3.03135
22.9447	0.729192	0.682109	0.823894	1.17459	2.04828	3.04934	3.04958	3.16851	3.11368	3.11036	3.07894	3.08936	3.02968
22.9698	0.732129	0.676914	0.826144	1.17616	2.05263	3.04125	3.03908	3.16728	3.09887	3.1069	3.09376	3.08583	3.03145
22.995	0.730349	0.684464	0.828031	1.17515	2.04996	3.03895	3.03416	3.1723	3.09527	3.10525	3.10024	3.0824	3.02091
23.0201	0.724916	0.689257	0.828123	1.1788	2.05155	3.04564	3.04173	3.16506	3.09511	3.09987	3.09762	3.07738	3.02658
23.0453	0.728934	0.682808	0.822673	1.17713	2.05077	3.04361	3.03411	3.15872	3.09188	3.10381	3.08616	3.07584	3.02086
23.0704	0.722406	0.684779	0.830124	1.17984	2.05315	3.04427	3.03593	3.15983	3.0938	3.1071	3.09312	3.08273	3.02013
23.0955	0.724967	0.686367	0.825271	1.18216	2.06849	3.03471	3.03382	3.15574	3.08883	3.09432	3.09166	3.0775	3.01699
23.1207	0.727674	0.684191	0.825373	1.17806	2.04969	3.05067	3.03642	3.16159	3.08954	3.10401	3.0797	3.07036	3.01928
23.1458	0.723827	0.682848	0.818512	1.17839	2.05107	3.03594	3.03088	3.15556	3.09186	3.10365	3.08061	3.07847	3.00794
23.171	0.72693	0.68288	0.819594	1.18265	2.05289	3.02562	3.02266	3.14474	3.0923	3.09568	3.06701	3.07048	3.01547
23.1961	0.730419	0.679467	0.821607	1.18136	2.04636	3.03304	3.02467	3.14703	3.09304	3.09737	3.065	3.06388	3.00626
23.2212	0.73279	0.685021	0.817916	1.18165	2.05631	3.03886	3.02399	3.15966	3.08877	3.09274	3.07613	3.06409	3.01114
23.2464	0.725976	0.677984	0.825907	1.18361	2.05459	3.04356	3.02743	3.14596	3.08972	3.0896	3.06977	3.06056	3.00734
23.2715	0.728546	0.680846	0.826219	1.18349	2.04552	3.03225	3.02357	3.14433	3.09225	3.0874	3.06756	3.06295	3.00886
23.2967	0.72834	0.68226	0.830597	1.18339	2.05623	3.04005	3.02691	3.14607	3.09351	3.08992	3.0645	3.0598	3.00946
23.3218	0.727652	0.679467	0.824367	1.18371	2.06412	3.0403	3.01881	3.14153	3.07963	3.0804	3.07111	3.06165	3.00761
23.347	0.725131	0.67584	0.826731	1.18488	2.04805	3.0379	3.01316	3.13188	3.08884	3.08223	3.06188	3.06505	3.00837
23.3721	0.724629	0.680938	0.823786	1.18647	2.05143	3.03216	3.01831	3.14642	3.07665	3.09072	3.0619	3.05878	2.99706
23.3972	0.725833	0.675255	0.823062	1.18267	2.06198	3.02015	3.0273	3.14497	3.06696	3.08607	3.05501	3.0566	3.00473
23.4224	0.729933	0.671276	0.827789	1.18999	2.05229	3.02029	3.01301	3.13087	3.07119	3.08414	3.06843	3.05773	2.99239
23.4475	0.724598	0.674249	0.822932	1.18278	2.06664	3.02721	3.01134	3.13233	3.06577	3.07142	3.05536	3.05839	2.99819
23.4727	0.72062	0.676401	0.823946	1.18279	2.05465	3.02348	3.01126	3.12921	3.06763	3.07267	3.06011	3.05246	2.98283
23.4978	0.724596	0.677638	0.820658	1.18582	2.06265	3.02712	3.00642	3.12755	3.06164	3.0793	3.05441	3.05162	2.98582
23.5229	0.722914	0.672594	0.820878	1.18666	2.05918	3.02588	3.01178	3.1285	3.06408	3.07735	3.04755	3.051	2.99291
23.5481	0.721491	0.679635	0.824759	1.19252	2.06304	3.01535	3.01309	3.12167	3.05681	3.07508	3.04951	3.04629	2.98468
23.5732	0.72438	0.67903	0.828234	1.18009	2.07148	3.02605	3.014	3.12846	3.05854	3.058	3.04325	3.04119	2.98785
23.5984	0.726003	0.671645	0.819484	1.18438	2.06148	3.02158	2.99311	3.13097	3.06004	3.06438	3.04113	3.03809	2.98113
23.6235	0.722015	0.675634	0.82646	1.17862	2.06195	3.01856	2.98923	3.12794	3.0517	3.06465	3.04647	3.04902	2.9832
23.6486	0.723799	0.676481	0.823876	1.18361	2.05551	3.01971	2.99681	3.13108	3.04781	3.06105	3.0431	3.05193	2.98927
23.6738	0.721615	0.675402	0.823384	1.18199	2.06072	3.01239	3.00583	3.10465	3.03921	3.05873	3.04086	3.04608	2.9935
23.6989	0.720408	0.670198	0.825618	1.19401	2.0642	3.00582	2.99135	3.11166	3.05647	3.05407	3.04052	3.04532	2.98923
23.7241	0.719744	0.675693	0.821966	1.19637	2.06636	3.01818	3.00016	3.12188	3.05256	3.05849	3.05066	3.04165	2.97971
23.7492	0.718066	0.681206	0.822238	1.18593	2.06224	3.00001	3.00425	3.10895	3.0586	3.05631	3.043	3.04401	2.97708
23.7744	0.716618	0.672574	0.823852	1.19133	2.06825	3.00485	2.98984	3.10542	3.05259	3.05244	3.03804	3.03438	2.98515
23.7995	0.719194	0.676973	0.825993	1.18755	2.05627	3.00544	2.99394	3.10591	3.04553	3.04172	3.03506	3.03812	2.97477
23.8246	0.720991	0.669011	0.824436	1.1925	2.06686	2.99457	2.98713	3.12252	3.04666	3.04735	3.03979	3.02247	2.97696
23.8498	0.722095	0.67498	0.827937	1.19024	2.05656	3.0009	2.98943	3.10393	3.05534	3.04818	3.02529	3.02151	2.9735
23.8749	0.717812	0.675981	0.827395	1.19181	2.05072	3.01017	2.98368	3.10159	3.03451	3.03923	3.03018	3.02685	2.97108
23.9001	0.719523	0.670351	0.822018	1.195	2.06934	2.98859	2.98441	3.10439	3.0405	3.04164	3.02885	3.02523	2.96683
23.9252	0.723855	0.668155	0.82002	1.1906	2.06195	2.98416	2.98436	3.10153	3.0373	3.02942	3.03433	3.03961	2.98007
23.9503	0.717706	0.673955	0.823072	1.18929	2.05895	2.9962	2.9868	3.10606	3.0307	3.03461	3.02925	3.03807	2.97197
23.9755	0.719444	0.677194	0.825764	1.18814	2.05784	3.00062	2.97736	3.09612	3.03262	3.03781	3.03984	3.01703	2.96294
24.0006	0.716932	0.674415	0.817436	1.18202	2.06278	3.00129	2.99127	3.08976	3.03322	3.04377	3.03113	3.0247	2.96397
24.0258	0.717099	0.672772	0.826696	1.18204	2.05797	2.98836	2.9712	3.07641	3.0444	3.04188	3.02169	3.03162	2.96956
24.0509	0.71982	0.668422	0.823115	1.1939	2.06262	2.99535	2.97585	3.08118	3.03568	3.03558	3.03014	3.01911	2.96139
24.0761	0.72029	0.672986	0.823815	1.1983	2.05521	2.99414	2.978	3.08981	3.02459	3.03085	3.01087	3.0233	2.96373
24.1012	0.72135	0.673605	0.827187	1.19294	2.05542	2.9866	2.97341	3.1016	3.02755	3.03067	3.01344	3.01622	2.95253
24.1263	0.723021	0.672502	0.826275	1.19723	2.0654	2.98982	2.97038	3.09566	3.02318	3.03305	3.02629	3.01286	2.95034
24.1515	0.716977	0.673122	0.831405	1.18843	2.06477	2.99066	2.97531	3.08272	3.02118	3.0322	3.01451	3.01118	2.9483
24.1766	0.715233	0.673944	0.830102	1.19449	2.05474	2.97696	2.97629	3.07498	3.02537	3.01904	3.01469	3.00058	2.96051
24.2018	0.725113	0.66973	0.83034	1.19853	2.06553	2.98096	2.97264	3.08132	3.01833	3.02643	3.01056	3.00234	2.94891
24.2269	0.721797	0.67194	0.828053	1.19276	2.05793	2.98773	2.97205	3.08063	3.01312	3.01966	3.00585	3.00966	2.94234
24.252	0.71934	0.672366	0.826668	1.19896	2.06385	2.97839	2.97339	3.07854	3.01956	3.02097	3.00685	3.00081	2.94294
24.2772	0.71905	0.670558	0.824217	1.19884	2.05936	2.97574	2.97191	3.08005	3.0218	3.01454	3.00736	3.01606	2.932
24.3023	0.714789	0.670931	0.820279	1.20065	2.06363	2.97229	2.96669	3.07825	3.02115	3.01697	3.0006	3.01505	2.93752
24.3275	0.713666	0.675583	0.821251	1.20248	2.06406	2.97606	2.95885	3.07787	3.01602	3.01849	3.00279	3.00564	2.95059
24.3526	0.710032	0.672774	0.821805	1.20073	2.06615	2.97654	2.9621	3.07213	3.0099	3.01764	3.00527	3.00074	2.94376
24.3777	0.713897	0.670544	0.823458	1.20266	2.06743	2.96782	2.96234	3.06598	3.00634	3.01479	3.00283	2.99455	2.93958
24.4029	0.711328	0.671231	0.823574	1.19805	2.05948	2.96746	2.9521	3.06047	3.00524	3.00885	2.99464	3.0019	2.94049
24.428	0.71383	0.672461	0.826572	1.19782	2.05888	2.97168	2.95214	3.06717	3.0076	3.00906	2.99726	3.00144	2.93421
24.4532	0.716306	0.672799	0.827993	1.2036	2.0586	2.97007	2.95708	3.06944	3.00334	3.00609	3.00139	2.99869	2.93363
24.4783	0.715414	0.672943	0.827616	1.20486	2.06086	2.96798	2.94979	3.0569	3.00677	3.00513	2.99624	2.99777	2.93767
24.5035	0.715177	0.672909	0.827271	1.20343	2.0665	2.96271	2.94682	3.05171	3.00912	3.0062	2.99227	2.98795	2.93437
24.5286	0.712541	0.670626	0.826112	1.20164	2.0638	2.95821	2.94552	3.05852	2.99967	3.00285	2.99167	2.9833	2.92612
24.5537	0.71284	0.669234	0.829127	1.20062	2.06033	2.96213	2.93887	3.05868	2.99798	3.00233	2.98607	2.98715	2.92397
24.5789	0.715522	0.668906	0.824644	1.20483	2.06056	2.95854	2.94814	3.05088	2.99344	2.99583	2.98271	2.98517	2.92763
24.604	0.718901	0.669188	0.81975	1.20667	2.06404	2.95735	2.94717	3.06084	2.99105	2.99939	2.98216	2.98302	2.93245
24.6292	0.714269	0.6711	0.820542	1.20464	2.0704	2.96322	2.94496	3.06254	2.98813	3.00499	2.98085	2.98538	2.9389
24.6543	0.714503	0.671298	0.822144	1.21193	2.06914	2.96728	2.94687	3.04864	2.98696	2.99919	2.98192	2.97835	2.91656
24.6794	0.713135	0.670642	0.825137	1.20922	2.06843	2.96923	2.93944	3.03953	2.98929	2.99524	2.97584	2.97412	2.91911
24.7046	0.712691	0.668274	0.821771	1.21255	2.06911	2.96355	2.92776	3.04001	2.99037	2.99346	2.97427	2.97183	2.91753
24.7297	0.707382	0.667448	0.823616	1.207	2.06227	2.9531	2.92985	3.04582	2.98139	2.99049	2.97813	2.97632	2.91575
24.7549	0.70674	0.667618	0.827273	1.21066	2.06236	2.94502	2.9379	3.03843	2.98916	2.9872	2.98251	2.97312	2.91591
24.78	0.708439	0.670073	0.832788	1.20817	2.06509	2.95041	2.94501	3.03144	2.99139	2.98061	2.98276	2.97419	2.90781
24.8052	0.711649	0.665979	0.826765	1.20522	2.06095	2.95661	2.93158	3.03735	2.98397	2.98257	2.97705	2.97017	2.9118
24.8303	0.707343	0.668767	0.825465	1.20865	2.06316	2.93943	2.92986	3.03073	2.9864	2.98394	2.98387	2.95917	2.90914
24.8554	0.704261	0.668806	0.823326	1.21286	2.07465	2.9376	2.92174	3.0298	2.9828	2.97514	2.97002	2.96728	2.9132
24.8806	0.71359	0.668616	0.821231	1.20922	2.07482	2.93843	2.91847	3.02806	2.97356	2.98412	2.96309	2.96855	2.91731
24.9057	0.714194	0.676554	0.82034	1.21347	2.07088	2.94167	2.92425	3.03176	2.97333	2.97919	2.95823	2.96795	2.90838
24.9309	0.705888	0.664791	0.831893	1.2111	2.06815	2.94269	2.92436	3.03046	2.97646	2.98182	2.96431	2.96555	2.91083
24.956	0.707247	0.662135	0.828688	1.2104	2.0651	2.94397	2.91803	3.02482	2.96413	2.97451	2.95763	2.96348	2.91082
24.9811	0.715266	0.666482	0.822772	1.21771	2.06279	2.93901	2.91975	3.01851	2.9629	2.9752	2.95346	2.95232	2.90422
25.0063	0.716945	0.659408	0.824512	1.2128	2.06716	2.93261	2.92145	3.02984	2.97077	2.97376	2.95274	2.95871	2.8973
25.0314	0.704818	0.665594	0.831845	1.2118	2.07056	2.94053	2.91357	3.02257	2.97255	2.97157	2.95345	2.95528	2.89064
25.0566	0.713474	0.664301	0.832619	1.22019	2.06436	2.93848	2.9102	3.03368	2.9684	2.96626	2.95619	2.95583	2.90624
25.0817	0.708273	0.664924	0.823403	1.21217	2.06634	2.93471	2.90344	3.02002	2.96543	2.97222	2.94855	2.95412	2.90066
25.1069	0.708701	0.661138	0.826164	1.21807	2.07325	2.9408	2.91254	3.02008	2.95477	2.96507	2.94813	2.94516	2.89847
25.132	0.709513	0.666809	0.829385	1.21316	2.07553	2.9392	2.90298	3.01887	2.94775	2.97934	2.94224	2.94874	2.89268
25.1571	0.709181	0.665731	0.833387	1.21448	2.08079	2.9231	2.90957	3.02352	2.96901	2.96671	2.95045	2.93846	2.89192
25.1823	0.709187	0.664222	0.827998	1.21298	2.08272	2.92883	2.90255	3.02175	2.9668	2.96756	2.94724	2.94356	2.88843
25.2074	0.707703	0.662933	0.827667	1.21966	2.07352	2.93843	2.91861	3.01635	2.94685	2.96288	2.94441	2.94095	2.88628
25.2326	0.707772	0.664935	0.825198	1.22622	2.06819	2.92539	2.90296	3.02104	2.9522	2.9607	2.94182	2.9445	2.89078
25.2577	0.705258	0.663974	0.828142	1.2211	2.07043	2.92931	2.90563	3.01323	2.95249	2.95931	2.93101	2.94549	2.88373
25.2828	0.710514	0.661949	0.826962	1.21438	2.07896	2.91995	2.89402	2.99456	2.95307	2.96455	2.93004	2.93618	2.88432
25.308	0.709792	0.661054	0.824646	1.21141	2.07033	2.92873	2.9001	3.00956	2.94649	2.95891	2.93385	2.92755	2.87437
25.3331	0.708242	0.668749	0.827321	1.22035	2.07589	2.91702	2.89306	3.00065	2.94762	2.95294	2.95348	2.9275	2.88067
25.3583	0.712587	0.665317	0.829885	1.21873	2.08525	2.91856	2.8954	3.00503	2.94412	2.95923	2.93158	2.93007	2.86829
25.3834	0.70415	0.662784	0.831331	1.22801	2.07955	2.92457	2.88399	2.99705	2.93675	2.96029	2.93393	2.93616	2.87558
25.4085	0.703324	0.661629	0.82946	1.22601	2.06814	2.9177	2.90643	2.99827	2.943	2.93558	2.92663	2.93503	2.88115
25.4337	0.704328	0.667421	0.820873	1.21891	2.07409	2.91811	2.89211	2.98968	2.94501	2.94001	2.93072	2.92558	2.87982
25.4588	0.705659	0.671152	0.828189	1.2162	2.07179	2.90642	2.88546	2.99395	2.95162	2.94933	2.93167	2.92331	2.86265
25.484	0.70893	0.658162	0.827975	1.21663	2.07049	2.91887	2.88357	2.99064	2.94645	2.94669	2.93265	2.92308	2.86605
25.5091	0.706526	0.662359	0.833153	1.22234	2.06906	2.91401	2.88923	2.99834	2.93339	2.94365	2.92159	2.92039	2.87266
25.5343	0.708231	0.661706	0.830194	1.22681	2.07595	2.91345	2.88541	2.9874	2.92859	2.95123	2.93003	2.91993	2.87134
25.5594	0.706178	0.66117	0.829655	1.22459	2.07835	2.91492	2.89155	2.98831	2.9411	2.94759	2.92071	2.91986	2.86919
25.5845	0.706071	0.657195	0.830288	1.2195	2.07459	2.91578	2.88924	2.99047	2.92979	2.95106	2.9214	2.91723	2.86414
25.6097	0.704589	0.666269	0.835233	1.22146	2.07643	2.90916	2.88366	2.9896	2.9336	2.93917	2.92288	2.91175	2.86107
25.6348	0.703903	0.666888	0.830295	1.21762	2.08439	2.91235	2.8794	2.98874	2.93574	2.93502	2.91917	2.91276	2.86065
25.66	0.702051	0.663938	0.83007	1.22692	2.08213	2.90781	2.88492	2.98349	2.92654	2.94223	2.90977	2.91266	2.86509
25.6851	0.706822	0.670559	0.833058	1.21983	2.07761	2.90052	2.86049	2.98046	2.92969	2.94595	2.91543	2.90904	2.85779
25.7102	0.702547	0.671904	0.830393	1.22067	2.07132	2.90491	2.86636	2.97953	2.91528	2.93249	2.90833	2.9053	2.86191
25.7354	0.706804	0.661676	0.830873	1.22367	2.08326	2.9082	2.86977	2.97753	2.9155	2.9313	2.92068	2.90564	2.85222
25.7605	0.706264	0.664796	0.828081	1.22173	2.08668	2.90437	2.87136	2.97538	2.91976	2.92344	2.90803	2.90839	2.86198
25.7857	0.704543	0.662142	0.829431	1.22475	2.07863	2.91119	2.86907	2.97796	2.91976	2.91922	2.91456	2.90283	2.85426
25.8108	0.701719	0.661457	0.829111	1.2253	2.07864	2.91305	2.87304	2.9843	2.91943	2.93815	2.91992	2.90609	2.86094
25.836	0.704385	0.660232	0.823594	1.22579	2.07818	2.89613	2.86328	2.97763	2.91733	2.93134	2.91451	2.90356	2.85998
25.8611	0.701699	0.66356	0.823173	1.23195	2.0879	2.89096	2.86337	2.95948	2.91487	2.92393	2.90492	2.90007	2.84179
25.8862	0.704271	0.662122	0.828116	1.225	2.07906	2.89497	2.86483	2.96448	2.91369	2.92161	2.90169	2.89879	2.84804
25.9114	0.705849	0.661327	0.82462	1.22688	2.08142	2.88923	2.86072	2.96744	2.90785	2.91461	2.90816	2.89392	2.85261
25.9365	0.702253	0.658366	0.83122	1.22466	2.08046	2.88592	2.85946	2.97024	2.91223	2.91626	2.90241	2.89508	2.84758
25.9617	0.698054	0.662721	0.833041	1.22706	2.08367	2.88765	2.8668	2.96143	2.9099	2.91365	2.90631	2.88113	2.84069
25.9868	0.697812	0.662849	0.831428	1.22981	2.08022	2.88805	2.86752	2.9554	2.90905	2.90603	2.89776	2.88884	2.83198
26.0119	0.697979	0.659805	0.832347	1.23136	2.08	2.89005	2.86307	2.95932	2.91094	2.91205	2.89243	2.89327	2.83433
26.0371	0.697214	0.659463	0.832466	1.23512	2.07831	2.88482	2.85679	2.9549	2.91031	2.90998	2.89239	2.89209	2.83802
26.0622	0.699695	0.664456	0.833369	1.23525	2.07702	2.87678	2.84676	2.94696	2.90719	2.90172	2.89349	2.89118	2.83828
26.0874	0.700338	0.666845	0.829899	1.23572	2.07578	2.88127	2.8445	2.94872	2.90816	2.91058	2.89198	2.89404	2.83377
26.1125	0.699433	0.661477	0.828745	1.23925	2.07757	2.8863	2.85252	2.95808	2.90331	2.90917	2.89454	2.88758	2.82907
26.1376	0.700954	0.657775	0.831574	1.23981	2.0818	2.88283	2.85046	2.96021	2.89745	2.90096	2.8957	2.8817	2.82589
26.1628	0.703711	0.659601	0.832758	1.2405	2.08921	2.8788	2.84245	2.9605	2.90134	2.9044	2.89027	2.88459	2.82654
26.1879	0.705055	0.661914	0.834001	1.23774	2.0919	2.88001	2.83891	2.95283	2.89809	2.90435	2.88375	2.89138	2.83378
26.2131	0.70392	0.661462	0.833092	1.23543	2.08261	2.87892	2.84089	2.94357	2.89004	2.90283	2.87383	2.88991	2.81702
26.2382	0.700449	0.659194	0.830511	1.2399	2.0833	2.88133	2.84552	2.94948	2.88885	2.90127	2.87241	2.88006	2.81772
26.2634	0.695189	0.663297	0.826805	1.23796	2.0837	2.8801	2.84417	2.95113	2.89004	2.89597	2.8824	2.87509	2.82384
26.2885	0.695562	0.668353	0.829119	1.2362	2.08068	2.86707	2.84086	2.94444	2.88963	2.89042	2.88467	2.87856	2.82144
26.3136	0.700032	0.662317	0.833196	1.2372	2.07858	2.8691	2.83538	2.93822	2.89035	2.88811	2.8765	2.87742	2.82417
26.3388	0.70114	0.656936	0.834074	1.23711	2.08125	2.87255	2.8284	2.94559	2.89066	2.88552	2.87716	2.87613	2.81657
26.3639	0.699838	0.658437	0.837683	1.23904	2.08417	2.86288	2.82919	2.94755	2.8828	2.8781	2.87822	2.87348	2.81793
26.3891	0.69736	0.65845	0.835431	1.2396	2.08461	2.86706	2.83636	2.92911	2.87759	2.88986	2.86514	2.87172	2.81281
26.4142	0.692855	0.655756	0.832057	1.24276	2.07922	2.87264	2.83307	2.92956	2.87935	2.89137	2.85856	2.87069	2.80992
26.4393	0.697869	0.655071	0.827287	1.24235	2.08416	2.87509	2.83463	2.93445	2.88472	2.88448	2.86598	2.87115	2.81134
26.4645	0.698063	0.649058	0.833514	1.24411	2.08703	2.86692	2.83552	2.94243	2.87578	2.89236	2.86124	2.86954	2.80668
26.4896	0.69758	0.650085	0.83749	1.24522	2.08826	2.86737	2.82398	2.93447	2.87898	2.89493	2.87149	2.86948	2.80261
26.5148	0.694237	0.661252	0.838268	1.24703	2.09322	2.86244	2.82011	2.92928	2.88926	2.8933	2.86939	2.86021	2.79809
26.5399	0.69734	0.663134	0.832298	1.25509	2.09202	2.85202	2.82292	2.92719	2.87588	2.87797	2.86258	2.86238	2.81209
26.5651	0.691899	0.657558	0.83403	1.24417	2.09361	2.85344	2.8279	2.92553	2.87643	2.87165	2.86392	2.86472	2.80913
26.5902	0.691894	0.657364	0.830085	1.24879	2.09188	2.85983	2.82439	2.93172	2.87227	2.88153	2.85868	2.855	2.81009
26.6153	0.691684	0.663929	0.832715	1.2466	2.07868	2.85589	2.82667	2.92605	2.87185	2.8774	2.85981	2.85981	2.81241
26.6405	0.690932	0.66143	0.826731	1.24569	2.08893	2.84547	2.82533	2.91934	2.87427	2.87658	2.85279	2.85758	2.80579
26.6656	0.696311	0.658092	0.835399	1.24581	2.09346	2.85575	2.80856	2.9179	2.87025	2.88417	2.85512	2.85743	2.80258
26.6908	0.690867	0.655395	0.835365	1.24656	2.08586	2.85528	2.80828	2.91922	2.86984	2.87454	2.85702	2.85198	2.79647
26.7159	0.687442	0.659333	0.831545	1.25009	2.09456	2.84325	2.81074	2.91066	2.86186	2.87714	2.84712	2.85556	2.79705
26.741	0.690624	0.663557	0.828809	1.2431	2.08978	2.84602	2.8073	2.9137	2.85963	2.86813	2.86341	2.85558	2.79181
26.7662	0.696978	0.658155	0.831719	1.24756	2.0966	2.84179	2.80566	2.91575	2.86333	2.87353	2.86451	2.84191	2.79566
26.7913	0.697483	0.660976	0.836423	1.24997	2.09441	2.8515	2.81701	2.91776	2.85174	2.86881	2.84018	2.85284	2.79312
26.8165	0.690515	0.656489	0.835027	1.25243	2.09125	2.84969	2.80979	2.91725	2.8519	2.8673	2.84345	2.84979	2.79841
26.8416	0.691955	0.656807	0.836504	1.25923	2.08717	2.83623	2.8088	2.91395	2.85672	2.85974	2.85061	2.839	2.78777
26.8668	0.691711	0.660256	0.839345	1.24361	2.09251	2.84563	2.80579	2.90366	2.85455	2.86359	2.85036	2.83394	2.79149
26.8919	0.693183	0.657868	0.841147	1.24768	2.08827	2.83407	2.81321	2.91935	2.85387	2.85993	2.83759	2.844	2.79186
26.917	0.696553	0.660203	0.830474	1.25442	2.10021	2.83224	2.80597	2.897	2.84657	2.86472	2.84531	2.8432	2.78418
26.9422	0.69799	0.66226	0.833113	1.25676	2.10355	2.83135	2.80725	2.89426	2.85798	2.85492	2.83853	2.83707	2.77736
26.9673	0.686043	0.658756	0.833305	1.24505	2.07949	2.84778	2.80489	2.90829	2.84519	2.8518	2.83132	2.83738	2.78081
26.9925	0.686567	0.658142	0.837813	1.25757	2.08608	2.83511	2.79601	2.88799	2.85557	2.84926	2.83997	2.84352	2.77289
27.0176	0.690897	0.65642	0.834717	1.25518	2.09559	2.8463	2.80186	2.88539	2.84319	2.84775	2.8388	2.84284	2.76681
27.0427	0.689781	0.656032	0.839146	1.25933	2.09227	2.82383	2.79426	2.89605	2.84798	2.852	2.83705	2.83984	2.77391
27.0679	0.689824	0.657928	0.838167	1.25513	2.09187	2.82451	2.79479	2.90515	2.85555	2.84551	2.83888	2.83365	2.77801
27.093	0.691886	0.656585	0.828699	1.26363	2.0878	2.8257	2.79514	2.89295	2.83937	2.85238	2.84216	2.83177	2.77344
27.1182	0.690996	0.653485	0.835324	1.26173	2.08989	2.82737	2.79349	2.88301	2.8445	2.85338	2.84164	2.8249	2.77578
27.1433	0.693258	0.654639	0.832862	1.25962	2.08731	2.83351	2.79004	2.89491	2.83446	2.83676	2.83311	2.82757	2.76965
27.1684	0.687308	0.657211	0.83311	1.2562	2.10373	2.81368	2.78947	2.89507	2.82848	2.84728	2.82684	2.82221	2.76533
27.1936	0.684478	0.657224	0.834096	1.26288	2.09667	2.81576	2.78287	2.88539	2.83613	2.83727	2.83299	2.82197	2.7695
27.2187	0.696125	0.65573	0.83819	1.2577	2.09253	2.82214	2.78074	2.878	2.83539	2.83566	2.82107	2.82552	2.76272
27.2439	0.694986	0.655428	0.841974	1.25892	2.08936	2.82746	2.78127	2.88762	2.8331	2.81946	2.81608	2.81469	2.76281
27.269	0.690297	0.654083	0.834737	1.26209	2.09485	2.83015	2.78718	2.8822	2.82829	2.83002	2.81791	2.8153	2.76444
27.2942	0.685554	0.658531	0.836462	1.26669	2.10099	2.83453	2.78118	2.88655	2.84087	2.82998	2.82214	2.81687	2.76858
27.3193	0.689678	0.653532	0.837303	1.26107	2.09328	2.81474	2.77489	2.88782	2.83796	2.83705	2.81523	2.81612	2.77086
27.3444	0.691832	0.654392	0.838783	1.26484	2.10152	2.82067	2.7719	2.87027	2.82363	2.83202	2.81341	2.82061	2.75985
27.3696	0.690604	0.652484	0.836289	1.26734	2.10486	2.82607	2.76956	2.86602	2.82718	2.83011	2.81094	2.80776	2.75731
27.3947	0.689081	0.653086	0.835826	1.26696	2.09733	2.81364	2.76893	2.88149	2.82265	2.82945	2.8096	2.81338	2.76518
27.4199	0.68592	0.650234	0.837846	1.26165	2.09826	2.80246	2.7726	2.8784	2.82377	2.82746	2.81585	2.80898	2.75857
27.445	0.685759	0.650194	0.841276	1.26521	2.09183	2.80826	2.77445	2.87366	2.82393	2.81914	2.80754	2.81092	2.74428
27.4701	0.693245	0.651509	0.841617	1.27037	2.09926	2.80992	2.76959	2.87326	2.81499	2.82098	2.80681	2.80704	2.74406
27.4953	0.690848	0.654414	0.840987	1.27179	2.10344	2.80574	2.76673	2.86544	2.81832	2.81717	2.80911	2.80253	2.74898
27.5204	0.686038	0.650913	0.838612	1.27366	2.09413	2.80202	2.76637	2.8606	2.81018	2.81951	2.8082	2.80649	2.75429
27.5456	0.688247	0.652727	0.842665	1.27118	2.0945	2.80526	2.77799	2.86347	2.81011	2.82125	2.80408	2.79879	2.75342
27.5707	0.688018	0.650863	0.840111	1.27173	2.10626	2.79948	2.77365	2.86132	2.80874	2.81649	2.7971	2.79442	2.74797
27.5959	0.689273	0.650925	0.844393	1.27503	2.10073	2.79556	2.76661	2.85909	2.81063	2.81068	2.79587	2.79624	2.74844
27.621	0.68701	0.654311	0.845919	1.27744	2.09192	2.80758	2.76247	2.85885	2.81161	2.81002	2.79749	2.79731	2.74196
27.6461	0.684276	0.655593	0.846778	1.2777	2.09309	2.81143	2.77188	2.84879	2.80452	2.81755	2.79863	2.8003	2.74126
27.6713	0.686974	0.654976	0.844199	1.27573	2.09788	2.80638	2.76704	2.85192	2.80247	2.81779	2.803	2.79962	2.73462
27.6964	0.686088	0.65546	0.844562	1.27252	2.10114	2.80767	2.76052	2.85952	2.80301	2.80599	2.80297	2.79792	2.74894
27.7216	0.684082	0.652126	0.846897	1.27549	2.09796	2.80032	2.75789	2.86744	2.79919	2.8028	2.7943	2.79459	2.74267
27.7467	0.685574	0.650965	0.842929	1.27604	2.09598	2.79825	2.75284	2.86757	2.79411	2.80802	2.79851	2.78801	2.73229
27.7718	0.682701	0.649857	0.840188	1.27899	2.09279	2.80242	2.75157	2.85252	2.79847	2.7999	2.79666	2.78913	2.72994
27.797	0.682196	0.653733	0.84039	1.27733	2.09481	2.80161	2.75272	2.85039	2.80063	2.79954	2.78905	2.78083	2.73254
27.8221	0.683583	0.65334	0.842189	1.27508	2.10202	2.79466	2.75569	2.85278	2.79881	2.80556	2.78208	2.78158	2.72966
27.8473	0.6829	0.649254	0.847266	1.28028	2.1012	2.79024	2.74666	2.84576	2.79727	2.80719	2.78448	2.77969	2.7272
27.8724	0.683007	0.649002	0.847066	1.28693	2.09895	2.78301	2.73627	2.84386	2.79148	2.80234	2.78379	2.7848	2.72384
27.8975	0.685992	0.649308	0.843292	1.28427	2.0999	2.77806	2.74127	2.84894	2.79293	2.7984	2.7798	2.78892	2.72484
27.9227	0.68677	0.651276	0.842585	1.28064	2.09804	2.78421	2.74531	2.84864	2.79224	2.79838	2.77926	2.78194	2.72418
27.9478	0.682662	0.653802	0.843646	1.28421	2.09517	2.78752	2.74376	2.84306	2.78342	2.79783	2.77901	2.77774	2.72298
27.973	0.684201	0.652217	0.843466	1.28784	2.09963	2.78278	2.74397	2.84093	2.78263	2.80035	2.78175	2.77166	2.72365
27.9981	0.685488	0.652695	0.842647	1.29333	2.10617	2.78022	2.74459	2.8389	2.78618	2.79798	2.77795	2.76929	2.71554
28.0233	0.683578	0.652799	0.842731	1.29058	2.1018	2.77998	2.74673	2.83996	2.78655	2.78471	2.7733	2.76706	2.72148
28.0484	0.682971	0.646425	0.849396	1.28198	2.10497	2.77989	2.74553	2.84325	2.77894	2.77966	2.77979	2.76721	2.7217
28.0735	0.68385	0.645376	0.847477	1.28342	2.10613	2.77391	2.7437	2.8325	2.77875	2.78119	2.7766	2.76982	2.7148
28.0987	0.681141	0.652247	0.847698	1.28156	2.1029	2.76613	2.74217	2.82128	2.779	2.78735	2.77857	2.77032	2.71781
28.1238	0.684181	0.655761	0.849609	1.28337	2.10682	2.77991	2.7339	2.83135	2.77731	2.78881	2.76983	2.76578	2.72593
28.149	0.686774	0.65437	0.847803	1.28638	2.10933	2.77744	2.73347	2.83723	2.77381	2.78507	2.7499	2.77016	2.72398
28.1741	0.681095	0.652127	0.844621	1.29075	2.10766	2.7668	2.73862	2.82583	2.76744	2.78416	2.76748	2.76297	2.71446
28.1992	0.681601	0.644016	0.844909	1.28837	2.11011	2.76396	2.73977	2.82799	2.76721	2.78835	2.76304	2.76525	2.7162
28.2244	0.68284	0.645636	0.846771	1.29745	2.10705	2.764	2.73172	2.82545	2.77191	2.78101	2.76386	2.76406	2.70823
28.2495	0.682707	0.657646	0.847437	1.29559	2.10653	2.76869	2.72382	2.82135	2.7697	2.77626	2.75903	2.75783	2.70638
28.2747	0.680134	0.652937	0.851007	1.29577	2.10724	2.76793	2.7294	2.82857	2.77303	2.78248	2.76334	2.76127	2.70538
28.2998	0.686428	0.652479	0.847067	1.29057	2.10258	2.76944	2.73085	2.81814	2.76395	2.78088	2.76982	2.76351	2.69885
28.325	0.682965	0.651052	0.846599	1.2971	2.1064	2.7676	2.72348	2.83006	2.76106	2.76667	2.76772	2.75048	2.70579
28.3501	0.676084	0.652664	0.848172	1.29852	2.10537	2.76612	2.72135	2.81638	2.76189	2.7529	2.76665	2.748	2.70716
28.3752	0.675031	0.650909	0.846261	1.29408	2.10395	2.75896	2.72414	2.80504	2.76847	2.76599	2.7584	2.74811	2.70023
28.4004	0.677009	0.646995	0.847067	1.30132	2.10626	2.76149	2.72267	2.8099	2.76054	2.76534	2.74986	2.74679	2.70068
28.4255	0.680044	0.645943	0.845117	1.30211	2.10679	2.76005	2.72316	2.82174	2.75333	2.75723	2.76142	2.74767	2.69551
28.4507	0.682204	0.653134	0.85405	1.29841	2.10456	2.7544	2.71069	2.79994	2.75483	2.75879	2.75935	2.73875	2.69853
28.4758	0.683402	0.649958	0.842683	1.29473	2.11356	2.75609	2.71064	2.81007	2.76231	2.75159	2.74789	2.74587	2.69986
28.5009	0.670823	0.644839	0.845186	1.30908	2.1093	2.75985	2.7146	2.80845	2.76262	2.75464	2.75212	2.74718	2.69486
28.5261	0.67415	0.648265	0.843506	1.29962	2.10516	2.75396	2.7136	2.81645	2.76035	2.7582	2.73759	2.74159	2.70644
28.5512	0.673365	0.645599	0.850979	1.30088	2.11067	2.74009	2.71365	2.81405	2.75688	2.754	2.74185	2.74578	2.69342
28.5764	0.676046	0.641518	0.853596	1.30318	2.10575	2.75149	2.70644	2.81322	2.7511	2.75338	2.74447	2.73642	2.70082
28.6015	0.673935	0.648479	0.850688	1.29916	2.10727	2.74526	2.71128	2.81385	2.74451	2.74777	2.74543	2.73806	2.69886
28.6266	0.676368	0.64709	0.849075	1.29733	2.11272	2.74166	2.70384	2.7982	2.74105	2.75654	2.73586	2.73538	2.68623
28.6518	0.677195	0.644132	0.852526	1.31098	2.11829	2.74362	2.70844	2.79709	2.73961	2.7505	2.73356	2.72818	2.68523
28.6769	0.6792	0.643399	0.856312	1.30636	2.10289	2.73979	2.71122	2.81716	2.74808	2.73641	2.74192	2.73578	2.6914
28.7021	0.675821	0.649176	0.851896	1.30736	2.1053	2.74523	2.71051	2.79206	2.75351	2.74109	2.74203	2.73766	2.68324
28.7272	0.683225	0.647457	0.857187	1.31005	2.10324	2.74949	2.70595	2.79113	2.73125	2.74532	2.73435	2.73557	2.68467
28.7524	0.672918	0.649726	0.852843	1.31177	2.106	2.74441	2.6928	2.78475	2.7406	2.74269	2.73494	2.73806	2.68081
28.7775	0.676054	0.647697	0.849934	1.31071	2.10722	2.74279	2.70634	2.80323	2.74405	2.7402	2.73793	2.73568	2.68645
28.8026	0.675247	0.650018	0.856411	1.30535	2.11661	2.74007	2.70066	2.79574	2.738	2.74322	2.72978	2.71965	2.67889
28.8278	0.677061	0.645947	0.854579	1.30331	2.11239	2.75205	2.69871	2.79256	2.73734	2.73594	2.72969	2.72926	2.68672
28.8529	0.672092	0.64697	0.858126	1.31381	2.10845	2.74309	2.68902	2.78852	2.72338	2.73267	2.7262	2.73043	2.67554
28.8781	0.678712	0.646052	0.856867	1.30686	2.11637	2.73631	2.69094	2.78814	2.73404	2.74201	2.72186	2.73099	2.66918
28.9032	0.675591	0.648202	0.851743	1.31336	2.10849	2.73093	2.69782	2.78293	2.73576	2.73625	2.7269	2.72428	2.6693
28.9283	0.674664	0.644998	0.850062	1.31377	2.11892	2.71363	2.70309	2.78212	2.72974	2.73663	2.72259	2.7233	2.67135
28.9535	0.674597	0.647578	0.850983	1.3209	2.10206	2.71947	2.697	2.77747	2.73679	2.73341	2.72004	2.71963	2.67393
28.9786	0.676175	0.646904	0.854605	1.31642	2.11584	2.71974	2.68791	2.77497	2.72274	2.73731	2.7314	2.71832	2.6699
29.0038	0.670921	0.648565	0.854993	1.31538	2.11087	2.72669	2.68375	2.77791	2.72238	2.72143	2.7229	2.72284	2.66816
29.0289	0.674537	0.647338	0.851376	1.32186	2.10893	2.73969	2.69323	2.77799	2.71654	2.72933	2.70783	2.71956	2.66741
29.0541	0.668464	0.646758	0.851713	1.3183	2.11588	2.70596	2.6919	2.77348	2.71325	2.72662	2.70624	2.71832	2.66862
29.0792	0.669345	0.646398	0.850873	1.31875	2.1136	2.72481	2.69789	2.76697	2.72975	2.71967	2.71557	2.71454	2.6673
29.1043	0.672165	0.650171	0.854845	1.31135	2.10743	2.7224	2.68351	2.77015	2.72282	2.71951	2.71785	2.7108	2.67022
29.1295	0.668851	0.651796	0.855124	1.3171	2.11343	2.71654	2.67288	2.77674	2.71295	2.72855	2.70972	2.70161	2.66154
29.1546	0.675415	0.644603	0.861549	1.32488	2.11423	2.71949	2.67994	2.76386	2.71416	2.72674	2.70593	2.70868	2.65846
29.1798	0.675489	0.644251	0.860679	1.32342	2.11965	2.7145	2.6773	2.77614	2.72229	2.71447	2.69871	2.71575	2.65335
29.2049	0.670221	0.653414	0.857303	1.31927	2.11282	2.7114	2.66831	2.76995	2.71691	2.71811	2.70221	2.70792	2.65381
29.23	0.672162	0.652033	0.860031	1.32761	2.11365	2.71111	2.66298	2.75971	2.72251	2.72081	2.69861	2.69576	2.65626
29.2552	0.670482	0.645837	0.865453	1.32367	2.11574	2.70748	2.66702	2.759	2.71855	2.71032	2.69952	2.70149	2.65358
29.2803	0.673316	0.642909	0.860282	1.32625	2.11642	2.71591	2.67664	2.76391	2.71976	2.71442	2.68794	2.69596	2.64493
29.3055	0.671405	0.648623	0.861168	1.32698	2.11261	2.71459	2.67432	2.76135	2.71644	2.71874	2.69295	2.69344	2.64737
29.3306	0.672334	0.649032	0.863495	1.32394	2.11131	2.70384	2.66206	2.75862	2.71098	2.71568	2.69273	2.70907	2.6489
29.3558	0.673644	0.641802	0.859216	1.32633	2.10597	2.70395	2.66425	2.75279	2.70748	2.70685	2.68837	2.70711	2.65371
29.3809	0.672768	0.643374	0.860644	1.32952	2.1187	2.71179	2.66892	2.75657	2.70411	2.70637	2.69756	2.70589	2.64048
29.406	0.671417	0.640608	0.862691	1.33795	2.12003	2.71274	2.65911	2.75528	2.70189	2.70748	2.69383	2.69912	2.64139
29.4312	0.668292	0.648486	0.860711	1.33685	2.12067	2.70456	2.65847	2.75405	2.7007	2.69565	2.70267	2.69477	2.65234
29.4563	0.669416	0.646603	0.85796	1.32858	2.11582	2.71137	2.66408	2.75025	2.69254	2.6979	2.69413	2.69025	2.64882
29.4815	0.668511	0.645661	0.862491	1.32977	2.11985	2.70665	2.66192	2.74671	2.7017	2.7016	2.69136	2.6932	2.6445
29.5066	0.667897	0.645339	0.862924	1.32973	2.12172	2.70079	2.65671	2.74073	2.70083	2.69756	2.6893	2.69244	2.63826
29.5317	0.670682	0.644357	0.863268	1.32645	2.11965	2.70368	2.65686	2.74539	2.69508	2.69495	2.68577	2.68609	2.63797
29.5569	0.672596	0.647463	0.863273	1.32865	2.11726	2.70293	2.64563	2.74939	2.70092	2.70153	2.68395	2.68954	2.64031
29.582	0.675323	0.654115	0.86229	1.33519	2.12409	2.69957	2.64077	2.74748	2.70117	2.70462	2.68329	2.69479	2.63817
29.6072	0.677709	0.652155	0.862131	1.33641	2.12437	2.6961	2.65083	2.74613	2.69588	2.69399	2.68517	2.68911	2.63814
29.6323	0.670636	0.644765	0.861053	1.33358	2.10967	2.69544	2.64522	2.73354	2.69466	2.69158	2.68732	2.68922	2.63438
29.6574	0.668949	0.642883	0.865385	1.33669	2.1176	2.69116	2.64698	2.73001	2.68494	2.68865	2.68788	2.6792	2.63133
29.6826	0.670147	0.64466	0.86095	1.34586	2.12174	2.68544	2.64704	2.73403	2.68102	2.68395	2.68234	2.67654	2.6321
29.7077	0.672295	0.64221	0.86193	1.34262	2.11657	2.69627	2.64258	2.73743	2.68818	2.69086	2.67654	2.67641	2.63334
29.7329	0.668627	0.650855	0.864014	1.34286	2.11934	2.69475	2.64362	2.73539	2.68424	2.68698	2.67499	2.67641	2.62869
29.758	0.669596	0.647796	0.860252	1.3409	2.11438	2.68779	2.64294	2.73464	2.67597	2.68665	2.68196	2.67987	2.62772
29.7832	0.665427	0.641831	0.866994	1.33711	2.11051	2.68883	2.64134	2.73923	2.67638	2.68107	2.67354	2.6803	2.62193
29.8083	0.664303	0.641348	0.868743	1.34091	2.11721	2.69399	2.64291	2.73349	2.68031	2.68037	2.6699	2.6763	2.62176
29.8334	0.66746	0.644035	0.868787	1.34058	2.11928	2.68666	2.64256	2.72513	2.67959	2.68348	2.67424	2.67491	2.62095
29.8586	0.669851	0.646911	0.870083	1.34179	2.11935	2.68078	2.64242	2.72684	2.67913	2.68213	2.67136	2.6757	2.61958
29.8837	0.66505	0.649382	0.870225	1.34522	2.12063	2.68434	2.64077	2.73029	2.67802	2.68289	2.66846	2.67213	2.61987
29.9089	0.670394	0.648616	0.867774	1.35003	2.11637	2.68332	2.63628	2.73462	2.67384	2.67967	2.6734	2.66166	2.61946
29.934	0.670151	0.647784	0.874897	1.34659	2.11793	2.68277	2.64204	2.73197	2.67267	2.6846	2.65725	2.65503	2.61856
29.9591	0.675618	0.648419	0.872283	1.34782	2.11982	2.67444	2.63623	2.72645	2.67008	2.67117	2.6537	2.66151	2.62635
29.9843	0.664701	0.646037	0.868644	1.35017	2.11802	2.66845	2.63539	2.71054	2.67844	2.67525	2.66323	2.66304	2.6218
30.0094	0.665698	0.646276	0.871518	1.3491	2.11783	2.67444	2.63959	2.71058	2.67578	2.68048	2.65812	2.66078	2.61595
30.0346	0.670444	0.644206	0.872933	1.35596	2.12267	2.66648	2.63909	2.72187	2.67517	2.66908	2.65512	2.66189	2.61665
30.0597	0.668272	0.642915	0.870851	1.35351	2.11965	2.67167	2.62327	2.71738	2.66435	2.67168	2.6534	2.65764	2.6164
30.0849	0.661494	0.644781	0.868718	1.34792	2.12158	2.66282	2.62312	2.71856	2.6642	2.66342	2.65936	2.66086	2.60802
30.11	0.662566	0.64972	0.873964	1.35989	2.11657	2.67637	2.62687	2.70786	2.66606	2.66294	2.65397	2.6533	2.60573
30.1351	0.66778	0.641381	0.866785	1.34621	2.12736	2.67765	2.62822	2.70886	2.65965	2.6635	2.6581	2.64994	2.60828
30.1603	0.666535	0.64429	0.866126	1.35843	2.12075	2.67544	2.61407	2.69854	2.65493	2.67103	2.65198	2.64915	2.61246
30.1854	0.662005	0.641506	0.872524	1.3511	2.11847	2.66972	2.62731	2.70815	2.65236	2.67219	2.64104	2.64676	2.60798
30.2106	0.663438	0.640954	0.876134	1.35662	2.11178	2.66522	2.6294	2.70843	2.6548	2.66498	2.64822	2.65497	2.60697
30.2357	0.668008	0.639802	0.879284	1.35291	2.11279	2.66429	2.62127	2.70293	2.65898	2.65038	2.64689	2.66241	2.60072
30.2608	0.66603	0.643247	0.879079	1.35587	2.12234	2.65955	2.61724	2.70107	2.65698	2.65465	2.63972	2.64453	2.60033
30.286	0.663161	0.652304	0.870202	1.35858	2.12188	2.66125	2.62168	2.69811	2.64056	2.65924	2.63854	2.66067	2.60033
30.3111	0.662187	0.651368	0.869491	1.36241	2.12289	2.66786	2.6199	2.69315	2.65301	2.64918	2.64425	2.63929	2.59898
30.3363	0.662985	0.641245	0.873045	1.3589	2.11584	2.65643	2.61539	2.68458	2.64999	2.65562	2.63953	2.63285	2.59305
30.3614	0.659772	0.64514	0.870996	1.36319	2.12085	2.67373	2.62145	2.68359	2.65013	2.65474	2.64435	2.63018	2.59576
30.3865	0.665813	0.646822	0.875916	1.36025	2.11689	2.65487	2.61103	2.68989	2.6503	2.65786	2.6447	2.63884	2.59227
30.4117	0.665372	0.647789	0.875808	1.36317	2.12105	2.65384	2.60836	2.6955	2.65805	2.64299	2.64324	2.63528	2.58439
30.4368	0.664382	0.644287	0.876076	1.36607	2.11801	2.65622	2.60636	2.69999	2.66058	2.63959	2.63608	2.63028	2.58896
30.462	0.661789	0.64422	0.877635	1.36528	2.1234	2.66419	2.61061	2.69248	2.64613	2.64562	2.64201	2.64107	2.58327
30.4871	0.660727	0.650023	0.875388	1.36672	2.11308	2.66393	2.60012	2.68043	2.63983	2.64355	2.63641	2.63541	2.57746
30.5123	0.660839	0.643247	0.873975	1.3704	2.11912	2.66046	2.61329	2.69819	2.64425	2.65113	2.629	2.63334	2.58166
30.5374	0.659472	0.645066	0.875127	1.3742	2.1222	2.65678	2.61051	2.68197	2.64488	2.65462	2.63738	2.63732	2.58243
30.5625	0.665235	0.646442	0.877586	1.37822	2.10745	2.64759	2.60334	2.69194	2.64246	2.62899	2.63612	2.63457	2.5773
30.5877	0.660829	0.638617	0.873076	1.37381	2.10918	2.64244	2.60024	2.68204	2.63251	2.63493	2.62861	2.63353	2.58119
30.6128	0.662418	0.639977	0.875878	1.37055	2.12033	2.64533	2.59844	2.67882	2.63599	2.64177	2.62009	2.62089	2.57927
30.638	0.660409	0.646322	0.878207	1.36823	2.11284	2.6509	2.59885	2.67239	2.63366	2.63944	2.62137	2.62725	2.57941
30.6631	0.661361	0.642339	0.881345	1.36971	2.12351	2.64372	2.59306	2.67937	2.63877	2.64622	2.62277	2.62494	2.57909
30.6882	0.665103	0.641248	0.88099	1.37682	2.12966	2.64747	2.5945	2.67877	2.6361	2.6402	2.61387	2.62259	2.57308
30.7134	0.660232	0.64014	0.884845	1.37146	2.12441	2.64341	2.6028	2.68366	2.6257	2.63829	2.60897	2.61323	2.57211
30.7385	0.657618	0.636963	0.884497	1.37834	2.12025	2.63939	2.58672	2.66609	2.63088	2.62839	2.61383	2.6169	2.57315
30.7637	0.659913	0.642423	0.884114	1.37956	2.12714	2.63055	2.57966	2.67482	2.63124	2.62787	2.62137	2.61119	2.57954
30.7888	0.65738	0.647736	0.883393	1.38126	2.12286	2.64077	2.58558	2.67795	2.62704	2.62791	2.62013	2.61306	2.57298
30.814	0.657137	0.644332	0.882881	1.38169	2.13459	2.64187	2.58819	2.67239	2.63288	2.63167	2.62141	2.6291	2.55791
30.8391	0.652654	0.64283	0.880237	1.38931	2.12891	2.62754	2.58258	2.67453	2.62515	2.62919	2.61722	2.62009	2.56473
30.8642	0.655929	0.64513	0.883127	1.38096	2.12843	2.6404	2.58319	2.66418	2.63426	2.62363	2.61554	2.6099	2.5644
30.8894	0.652368	0.642745	0.884827	1.38632	2.13113	2.63295	2.57958	2.66326	2.63292	2.63508	2.60953	2.61366	2.56566
30.9145	0.659021	0.645769	0.878903	1.38284	2.12999	2.63637	2.57916	2.67097	2.63228	2.62094	2.61469	2.61019	2.55728
30.9397	0.655755	0.646451	0.883218	1.38268	2.12602	2.62617	2.57689	2.66108	2.62392	2.62295	2.61121	2.60891	2.55881
30.9648	0.66106	0.641811	0.882665	1.3799	2.12804	2.63408	2.57248	2.66254	2.61839	2.62391	2.61389	2.61224	2.5605
30.9899	0.660458	0.64295	0.893635	1.3925	2.12281	2.62425	2.56506	2.6631	2.618	2.62159	2.60823	2.6021	2.5597
31.0151	0.660039	0.643205	0.890807	1.38248	2.12549	2.61913	2.5607	2.66368	2.61951	2.61816	2.60613	2.5983	2.55296
31.0402	0.659175	0.644465	0.88476	1.3848	2.1299	2.62644	2.56401	2.65903	2.62394	2.61694	2.60505	2.59794	2.55288
31.0654	0.658438	0.642988	0.888673	1.39041	2.1309	2.62974	2.56933	2.6595	2.62162	2.6093	2.60212	2.61156	2.54818
31.0905	0.654335	0.643574	0.890765	1.39245	2.12808	2.6189	2.57429	2.65227	2.62215	2.61232	2.60624	2.6086	2.55346
31.1157	0.657452	0.644003	0.889733	1.39176	2.12673	2.62271	2.57245	2.65046	2.6143	2.61395	2.60398	2.59514	2.55488
31.1408	0.656762	0.644058	0.890633	1.39303	2.12755	2.62181	2.56765	2.65934	2.60584	2.60256	2.60556	2.58875	2.55194
31.1659	0.654464	0.643516	0.891479	1.3943	2.12733	2.62002	2.56843	2.65394	2.6002	2.60105	2.59916	2.59623	2.54381
31.1911	0.653833	0.643843	0.89149	1.3931	2.1264	2.61919	2.57152	2.64477	2.59286	2.60345	2.59045	2.60074	2.543
31.2162	0.655902	0.644141	0.890987	1.39444	2.12727	2.60889	2.56768	2.64428	2.59498	2.5998	2.59001	2.59497	2.54715
31.2414	0.658206	0.640299	0.891403	1.3984	2.12761	2.61099	2.56119	2.64602	2.60137	2.59748	2.59152	2.58933	2.54138
31.2665	0.656006	0.643555	0.893723	1.39792	2.12444	2.61532	2.56267	2.64717	2.59756	2.596	2.5968	2.58985	2.53805
31.2916	0.660293	0.645454	0.895938	1.39864	2.12562	2.61722	2.56153	2.64732	2.60081	2.59651	2.58391	2.58052	2.54108
31.3168	0.653021	0.642361	0.890039	1.39279	2.12233	2.61322	2.5629	2.64393	2.59588	2.59459	2.57879	2.58356	2.53761
31.3419	0.651256	0.64476	0.894505	1.39736	2.12311	2.6175	2.56179	2.64099	2.59005	2.59357	2.59098	2.58294	2.5422
31.3671	0.656347	0.644479	0.898095	1.39539	2.12717	2.62007	2.56495	2.64842	2.59744	2.59534	2.59829	2.58976	2.53974
31.3922	0.654666	0.64293	0.898386	1.39525	2.12137	2.60139	2.55578	2.64328	2.59421	2.59417	2.58235	2.57693	2.54239
31.4173	0.654949	0.642729	0.893808	1.40196	2.13093	2.60547	2.55036	2.63533	2.59001	2.59204	2.57943	2.58262	2.53036
31.4425	0.656143	0.651644	0.889468	1.40422	2.12861	2.6058	2.54549	2.63786	2.59964	2.59372	2.58433	2.58799	2.53221
31.4676	0.651383	0.643459	0.895408	1.40857	2.12622	2.61601	2.54813	2.63167	2.58856	2.59517	2.57636	2.59224	2.53012
31.4928	0.656475	0.637759	0.900857	1.40481	2.1304	2.60341	2.54332	2.63076	2.58512	2.59132	2.57637	2.57804	2.53344
31.5179	0.647904	0.641878	0.899994	1.40253	2.1343	2.60374	2.5434	2.62804	2.59262	2.5791	2.57366	2.57655	2.53006
31.5431	0.650495	0.647606	0.902413	1.40638	2.13577	2.60375	2.55545	2.63494	2.58685	2.57918	2.57997	2.58049	2.53059
31.5682	0.646971	0.641219	0.893725	1.40723	2.12596	2.60525	2.55112	2.62459	2.59897	2.58501	2.58352	2.57614	2.53477
31.5933	0.648372	0.643958	0.900619	1.40771	2.13937	2.60555	2.54446	2.62166	2.58102	2.59172	2.57862	2.58019	2.52248
31.6185	0.652553	0.643952	0.892084	1.40981	2.1339	2.59627	2.54467	2.62417	2.57058	2.5857	2.57493	2.57124	2.51897
31.6436	0.653121	0.648089	0.896149	1.41304	2.13258	2.5901	2.54566	2.63406	2.57171	2.59453	2.57064	2.58069	2.52415
31.6688	0.650197	0.645414	0.903599	1.41018	2.12664	2.59981	2.53856	2.62656	2.56897	2.58703	2.56404	2.57084	2.52671
31.6939	0.653487	0.645982	0.905642	1.41789	2.12596	2.59238	2.54265	2.62483	2.57767	2.57868	2.56201	2.56783	2.51886
31.719	0.651986	0.638073	0.89999	1.41259	2.13606	2.58837	2.53415	2.61678	2.56414	2.5625	2.55668	2.56539	2.51992
31.7442	0.652154	0.638179	0.900857	1.40931	2.1199	2.59533	2.54453	2.61537	2.56385	2.57833	2.56521	2.57264	2.51566
31.7693	0.653517	0.64931	0.90121	1.40892	2.12763	2.58953	2.53603	2.62739	2.56016	2.56953	2.57054	2.57389	2.51216
31.7945	0.654084	0.645559	0.90035	1.40876	2.12492	2.57922	2.5444	2.61358	2.56637	2.56992	2.56728	2.55838	2.51111
31.8196	0.648019	0.642875	0.906873	1.40818	2.12939	2.58811	2.53309	2.60597	2.57223	2.56004	2.56147	2.55637	2.51622
31.8448	0.650047	0.643246	0.912248	1.41847	2.12632	2.57823	2.53175	2.61394	2.56934	2.56522	2.55386	2.55126	2.52352
31.8699	0.648653	0.647135	0.908262	1.42001	2.12436	2.57753	2.53388	2.60037	2.56568	2.56768	2.55391	2.56014	2.51979
31.895	0.64772	0.646634	0.908403	1.41914	2.12305	2.57975	2.52758	2.61203	2.57076	2.56557	2.55587	2.56029	2.50625
31.9202	0.647859	0.641831	0.906935	1.42411	2.1243	2.58904	2.52387	2.61003	2.56131	2.56054	2.5586	2.55975	2.51173
31.9453	0.649459	0.642673	0.905357	1.41998	2.12614	2.57854	2.52387	2.61298	2.55968	2.5519	2.55923	2.55751	2.50856
31.9705	0.645255	0.645813	0.900569	1.41958	2.13045	2.57589	2.52535	2.60854	2.5577	2.5532	2.55929	2.55156	2.50341
31.9956	0.648988	0.644891	0.906332	1.42594	2.13308	2.57425	2.52699	2.60125	2.56445	2.56583	2.54534	2.54658	2.50081
32.0207	0.647344	0.646206	0.906159	1.4242	2.13444	2.57013	2.52825	2.59969	2.55511	2.55144	2.54546	2.54523	2.50737
32.0459	0.647274	0.647556	0.906308	1.42334	2.12659	2.57316	2.53041	2.61155	2.55092	2.56129	2.54466	2.54621	2.50939
32.071	0.649811	0.642323	0.912635	1.42912	2.11953	2.56488	2.51854	2.60818	2.55831	2.54677	2.5472	2.5569	2.51025
32.0962	0.649879	0.648605	0.905479	1.42857	2.13642	2.57019	2.51842	2.59441	2.55245	2.56355	2.54032	2.55337	2.50519
32.1213	0.642235	0.644693	0.901455	1.43025	2.13463	2.56741	2.51543	2.58979	2.56166	2.55129	2.53975	2.55326	2.5015
32.1464	0.643465	0.640552	0.903439	1.4342	2.13729	2.56505	2.51943	2.58938	2.5587	2.5519	2.54339	2.54059	2.49914
32.1716	0.644575	0.640243	0.906663	1.42968	2.12957	2.57133	2.51519	2.59024	2.53676	2.55227	2.54165	2.53715	2.49548
32.1967	0.642431	0.640256	0.905742	1.43147	2.13785	2.55774	2.52124	2.59474	2.54824	2.55395	2.53205	2.54498	2.4959
32.2219	0.649709	0.641654	0.907421	1.42661	2.13974	2.56378	2.51916	2.5986	2.5485	2.54218	2.53098	2.54237	2.49404
32.247	0.650136	0.642592	0.907423	1.43392	2.12878	2.56225	2.51335	2.59365	2.54881	2.54216	2.53966	2.53411	2.48194
32.2722	0.644385	0.640417	0.910141	1.43374	2.13411	2.56136	2.51004	2.59363	2.5471	2.54398	2.54142	2.5358	2.48401
32.2973	0.64681	0.639623	0.910132	1.44222	2.13511	2.55944	2.51207	2.60302	2.54447	2.54851	2.53853	2.55093	2.48254
32.3224	0.649163	0.640788	0.914223	1.44065	2.13842	2.55857	2.51033	2.57929	2.53582	2.5426	2.53778	2.53809	2.47778
32.3476	0.649205	0.646687	0.914349	1.43462	2.1382	2.55198	2.50129	2.58977	2.53415	2.53924	2.53646	2.53987	2.48797
32.3727	0.642907	0.637072	0.908159	1.43575	2.13303	2.55781	2.50274	2.58888	2.53809	2.53701	2.53211	2.54121	2.48523
32.3979	0.641524	0.635767	0.912985	1.43875	2.12664	2.55321	2.50248	2.58266	2.54305	2.54068	2.53574	2.53374	2.48066
32.423	0.644428	0.639769	0.920052	1.44199	2.13126	2.54739	2.49934	2.58419	2.54023	2.53353	2.52763	2.53369	2.48135
32.4481	0.643325	0.643008	0.913619	1.44945	2.13498	2.55131	2.5007	2.58337	2.53397	2.53159	2.53156	2.53336	2.48565
32.4733	0.641002	0.647625	0.908319	1.4478	2.13632	2.55426	2.49875	2.57918	2.52684	2.5325	2.52592	2.53012	2.47612
32.4984	0.643113	0.649184	0.911436	1.44306	2.13772	2.55091	2.49532	2.57227	2.53299	2.53116	2.52455	2.52559	2.48511
32.5236	0.642732	0.645758	0.916079	1.44759	2.13015	2.54647	2.49745	2.56692	2.53369	2.51986	2.51679	2.52939	2.47696
32.5487	0.643528	0.643068	0.916001	1.44993	2.13155	2.54333	2.50129	2.57765	2.53748	2.52832	2.52267	2.52543	2.46091
32.5739	0.645887	0.6446	0.912569	1.45039	2.13766	2.5468	2.49934	2.57534	2.52801	2.52854	2.52036	2.52088	2.46564
32.599	0.647403	0.644963	0.919307	1.44912	2.13832	2.54656	2.492	2.56659	2.52311	2.51713	2.51149	2.52823	2.46211
32.6241	0.648335	0.643538	0.921726	1.4431	2.12808	2.54072	2.48753	2.56346	2.52538	2.52371	2.51569	2.523	2.46105
32.6493	0.64522	0.642053	0.917929	1.44518	2.12953	2.54692	2.48903	2.56063	2.52321	2.52259	2.51286	2.52099	2.47055
32.6744	0.644253	0.641748	0.919942	1.4459	2.13931	2.54562	2.48623	2.56079	2.52153	2.5194	2.51059	2.52074	2.47607
32.6996	0.645732	0.643634	0.922808	1.44683	2.14203	2.54068	2.48991	2.56523	2.52027	2.52025	2.51227	2.51567	2.47827
32.7247	0.643948	0.6409	0.923553	1.4505	2.14133	2.54156	2.49043	2.56374	2.51911	2.517	2.50076	2.51719	2.47579
32.7498	0.641619	0.641592	0.922131	1.45397	2.1384	2.54023	2.48421	2.56296	2.51895	2.51236	2.49678	2.51668	2.46784
32.775	0.640341	0.640722	0.920285	1.44999	2.13239	2.54403	2.48661	2.56328	2.51794	2.51679	2.51121	2.50871	2.46057
32.8001	0.643444	0.641803	0.923256	1.44805	2.12832	2.54404	2.48779	2.56109	2.51775	2.5209	2.5135	2.51032	2.46385
32.8253	0.646735	0.647157	0.925586	1.45513	2.13433	2.54055	2.48199	2.55916	2.5127	2.51625	2.50566	2.51604	2.46383
32.8504	0.643245	0.641746	0.925414	1.4566	2.13673	2.537	2.48007	2.55525	2.50389	2.51652	2.50466	2.51059	2.46182
32.8755	0.644562	0.638873	0.928223	1.45806	2.12849	2.52897	2.47898	2.5551	2.50251	2.51282	2.50356	2.50554	2.45385
32.9007	0.643882	0.639794	0.923814	1.46236	2.13368	2.53389	2.47507	2.55067	2.50139	2.51245	2.49884	2.50984	2.44943
32.9258	0.643116	0.640794	0.926208	1.46385	2.13551	2.53472	2.48132	2.54935	2.50564	2.50684	2.49489	2.5025	2.45687
32.951	0.646035	0.644841	0.92771	1.46338	2.13353	2.52516	2.47882	2.55631	2.51408	2.49779	2.49988	2.51071	2.44782
32.9761	0.644627	0.645597	0.930809	1.46084	2.13142	2.52608	2.47196	2.55009	2.51526	2.50819	2.49596	2.50097	2.45744
33.0013	0.642644	0.645162	0.924688	1.46094	2.12926	2.52984	2.46609	2.54601	2.51328	2.5015	2.49488	2.489	2.45411
33.0264	0.644756	0.646008	0.92564	1.46836	2.12998	2.52392	2.47086	2.54847	2.50783	2.50503	2.49156	2.4969	2.44794
33.0515	0.6448	0.64131	0.929644	1.46953	2.13662	2.52036	2.4708	2.54067	2.50972	2.50273	2.48739	2.49606	2.45597
33.0767	0.638662	0.643946	0.932637	1.4673	2.1488	2.51399	2.46977	2.54511	2.49468	2.50286	2.48995	2.49661	2.45135
33.1018	0.639446	0.642358	0.929948	1.47074	2.13824	2.51092	2.46489	2.54138	2.49006	2.50273	2.48781	2.49389	2.45006
33.127	0.637478	0.638474	0.931846	1.47469	2.12965	2.51643	2.46839	2.53784	2.49591	2.5009	2.48498	2.50464	2.44565
33.1521	0.636744	0.64245	0.936229	1.46904	2.13202	2.51711	2.46833	2.54137	2.49616	2.50011	2.48235	2.5036	2.4399
33.1772	0.637497	0.641834	0.939557	1.46487	2.12103	2.51472	2.46044	2.53542	2.49883	2.49019	2.48033	2.49429	2.44146
33.2024	0.640238	0.645212	0.93853	1.47146	2.13003	2.52408	2.46295	2.5353	2.50187	2.48592	2.48771	2.48635	2.43543
33.2275	0.640326	0.644433	0.94567	1.47394	2.13227	2.51621	2.46038	2.53698	2.49168	2.49097	2.48456	2.48885	2.4408
33.2527	0.639525	0.645823	0.935607	1.46691	2.13222	2.51141	2.45647	2.52052	2.49648	2.48603	2.48666	2.48846	2.43732
33.2778	0.64379	0.650688	0.937303	1.47856	2.1287	2.50392	2.44395	2.5252	2.4851	2.49367	2.48743	2.48678	2.43982
33.303	0.645135	0.64116	0.93243	1.47979	2.13035	2.50525	2.44127	2.52979	2.48762	2.48907	2.48437	2.48375	2.43235
33.3281	0.643951	0.638767	0.9345	1.47356	2.13493	2.50969	2.44789	2.5332	2.48831	2.49134	2.47495	2.48454	2.43488
33.3532	0.638675	0.641082	0.938734	1.47838	2.13711	2.51142	2.45637	2.54027	2.48462	2.48653	2.4755	2.48386	2.43688
33.3784	0.641387	0.645629	0.939313	1.47885	2.1295	2.50931	2.45214	2.53923	2.47847	2.49056	2.46766	2.48234	2.43461
33.4035	0.639111	0.650044	0.933563	1.48409	2.12871	2.509	2.45203	2.52968	2.47501	2.49326	2.47361	2.48503	2.43587
33.4287	0.640792	0.650378	0.938397	1.47662	2.13316	2.50499	2.4518	2.53265	2.48197	2.48525	2.47081	2.48331	2.43129
33.4538	0.636834	0.644901	0.93639	1.47974	2.12489	2.49446	2.44664	2.52378	2.48209	2.48491	2.46765	2.48174	2.43152
33.4789	0.642285	0.642723	0.941832	1.48388	2.12896	2.5088	2.45408	2.51982	2.47675	2.48311	2.46479	2.47803	2.43604
33.5041	0.642096	0.641971	0.939564	1.48748	2.13837	2.50692	2.44604	2.52981	2.47175	2.47685	2.46048	2.46797	2.43215
33.5292	0.639811	0.645057	0.938464	1.4864	2.14176	2.50084	2.44978	2.52355	2.4646	2.47649	2.47343	2.47357	2.42151
33.5544	0.639458	0.640429	0.946143	1.48915	2.13182	2.50255	2.44858	2.52328	2.47377	2.47807	2.47041	2.46943	2.41754
33.5795	0.639194	0.644681	0.94849	1.49839	2.11859	2.49631	2.44958	2.52937	2.48066	2.46682	2.46483	2.47046	2.42123
33.6047	0.63562	0.645632	0.941306	1.49347	2.1259	2.49784	2.43641	2.52121	2.47658	2.46549	2.46277	2.471	2.4145
33.6298	0.636478	0.645025	0.941311	1.49791	2.12227	2.51133	2.43694	2.51946	2.48308	2.47358	2.45679	2.47237	2.42295
33.6549	0.637393	0.646034	0.941049	1.48683	2.14096	2.49834	2.43238	2.50412	2.47482	2.47199	2.45619	2.46673	2.42781
33.6801	0.638119	0.645552	0.944515	1.48018	2.13636	2.49479	2.43131	2.51266	2.46422	2.45888	2.45929	2.46704	2.41727
33.7052	0.635413	0.646872	0.944676	1.4879	2.13589	2.49035	2.43473	2.51896	2.46052	2.46431	2.46177	2.45994	2.41838
33.7304	0.63675	0.652569	0.951902	1.49097	2.1356	2.49953	2.43625	2.50288	2.4647	2.47182	2.46655	2.47101	2.41899
33.7555	0.636797	0.6448	0.947552	1.48762	2.13037	2.47649	2.43408	2.50347	2.46355	2.4782	2.4583	2.46787	2.4197
33.7806	0.635695	0.648551	0.951581	1.48711	2.1286	2.49126	2.43638	2.50966	2.46631	2.46222	2.4461	2.46117	2.41616
33.8058	0.636149	0.645609	0.946995	1.48841	2.13113	2.49172	2.43003	2.50729	2.46051	2.46601	2.44648	2.4632	2.41875
33.8309	0.63774	0.643461	0.945227	1.49527	2.13254	2.48325	2.43375	2.51077	2.46377	2.46971	2.45021	2.44631	2.41071
33.8561	0.63193	0.639077	0.95165	1.48479	2.1259	2.48288	2.43512	2.49236	2.46304	2.46341	2.45091	2.45034	2.4096
33.8812	0.633856	0.641075	0.951445	1.50051	2.13446	2.47269	2.42917	2.50708	2.46014	2.45509	2.44904	2.45575	2.41004
33.9063	0.642753	0.64804	0.949203	1.50584	2.13559	2.4838	2.4243	2.50337	2.45571	2.46523	2.44945	2.45729	2.41044
33.9315	0.63956	0.644913	0.950419	1.49635	2.13535	2.47862	2.42149	2.49755	2.45193	2.45306	2.4446	2.46172	2.39791
33.9566	0.625991	0.646515	0.962958	1.49941	2.12582	2.48019	2.42668	2.49354	2.45725	2.45564	2.43747	2.4552	2.39572
33.9818	0.632279	0.647649	0.958491	1.5017	2.12856	2.4714	2.42541	2.49853	2.44693	2.45372	2.43956	2.44923	2.41209
34.0069	0.635914	0.641207	0.950064	1.50371	2.13087	2.47608	2.42065	2.49233	2.44264	2.45521	2.43661	2.4502	2.40691
34.0321	0.634708	0.643989	0.950761	1.50396	2.133	2.4699	2.41284	2.49131	2.44998	2.46069	2.44057	2.45079	2.38843
34.0572	0.63518	0.642914	0.963592	1.50612	2.12183	2.47077	2.42068	2.48803	2.44881	2.45804	2.43044	2.44771	2.38913
34.0823	0.633137	0.644865	0.967704	1.51522	2.12539	2.47452	2.41674	2.48852	2.45173	2.45138	2.42518	2.44251	2.39755
34.1075	0.634074	0.645809	0.960164	1.51346	2.13346	2.47544	2.41304	2.48676	2.45005	2.4494	2.4218	2.43577	2.39498
34.1326	0.638237	0.644894	0.957588	1.51117	2.12599	2.47611	2.417	2.48792	2.4395	2.44824	2.42849	2.43854	2.41353
34.1578	0.639678	0.650368	0.955092	1.50197	2.11945	2.4716	2.41321	2.49352	2.43754	2.44469	2.42934	2.43617	2.40034
34.1829	0.638038	0.65046	0.95549	1.50143	2.1213	2.47004	2.40951	2.48977	2.43895	2.44563	2.42406	2.43769	2.39582
34.208	0.638374	0.648427	0.960088	1.50883	2.11952	2.47305	2.41231	2.48281	2.44277	2.44618	2.42946	2.43646	2.39755
34.2332	0.636892	0.64502	0.965305	1.51717	2.11946	2.46447	2.40616	2.47411	2.43903	2.4398	2.42535	2.44099	2.39379
34.2583	0.630671	0.64407	0.965268	1.50827	2.12233	2.46317	2.40721	2.4743	2.43627	2.44023	2.42469	2.43611	2.38864
34.2835	0.633336	0.6465	0.966591	1.51522	2.12398	2.46615	2.40962	2.47298	2.43415	2.43988	2.42673	2.43167	2.38897
34.3086	0.639032	0.647563	0.962239	1.52127	2.13014	2.46219	2.39909	2.47484	2.42699	2.43346	2.42127	2.43407	2.38769
34.3338	0.637385	0.644905	0.9674	1.52023	2.12742	2.46006	2.39585	2.48165	2.43146	2.43941	2.42211	2.43766	2.40247
34.3589	0.635621	0.643134	0.96922	1.52117	2.12401	2.46151	2.40499	2.48055	2.4342	2.43482	2.41837	2.43299	2.39505
34.384	0.636203	0.64592	0.965683	1.52633	2.12313	2.45961	2.40412	2.47788	2.42786	2.43092	2.41598	2.43102	2.39058
34.4092	0.631373	0.645444	0.967489	1.52637	2.12575	2.45364	2.39827	2.47437	2.42874	2.43416	2.41683	2.42724	2.385
34.4343	0.630058	0.643215	0.969827	1.52413	2.13202	2.45077	2.39712	2.47027	2.43382	2.43111	2.41841	2.42501	2.38056
34.4595	0.631908	0.644011	0.97311	1.51942	2.13281	2.44819	2.39908	2.46764	2.42611	2.42333	2.41815	2.42852	2.38116
34.4846	0.630176	0.6466	0.975002	1.51456	2.12687	2.4503	2.40204	2.46557	2.42106	2.42445	2.41429	2.42274	2.37095
34.5097	0.633817	0.644102	0.973343	1.52275	2.12467	2.45593	2.39658	2.46749	2.42219	2.43111	2.41605	2.42458	2.37562
34.5349	0.636794	0.639833	0.97227	1.51868	2.12613	2.45418	2.39201	2.46483	2.42293	2.42661	2.41493	2.42995	2.37895
34.56	0.634151	0.646333	0.972341	1.51313	2.12253	2.45139	2.38986	2.46093	2.43031	2.41702	2.4066	2.40768	2.36947
34.5852	0.633274	0.654389	0.973849	1.52122	2.11906	2.44237	2.39252	2.46523	2.42167	2.41836	2.40296	2.40594	2.36536
34.6103	0.634272	0.650688	0.975686	1.52391	2.12111	2.43787	2.39328	2.46679	2.41761	2.41938	2.40314	2.41748	2.36819
34.6354	0.633179	0.649448	0.977711	1.52369	2.12396	2.44434	2.3878	2.46373	2.41512	2.41641	2.40546	2.41809	2.36751
34.6606	0.633823	0.652008	0.979619	1.53035	2.1214	2.45285	2.39145	2.46413	2.41008	2.42092	2.41415	2.41642	2.36585
34.6857	0.633627	0.64455	0.977456	1.5295	2.11708	2.44622	2.3922	2.46112	2.41072	2.42387	2.40693	2.4086	2.36195
34.7109	0.628948	0.648738	0.980465	1.53157	2.11887	2.44208	2.38322	2.45614	2.42067	2.41548	2.40488	2.41455	2.35932
34.736	0.635112	0.650223	0.979916	1.53679	2.13568	2.44713	2.37924	2.45237	2.42353	2.41061	2.40519	2.40264	2.35285
34.7612	0.639246	0.653496	0.969827	1.53666	2.12403	2.44564	2.37708	2.45777	2.42113	2.40976	2.4082	2.40644	2.36771
34.7863	0.631834	0.650091	0.978424	1.53199	2.11261	2.44313	2.37947	2.45383	2.41061	2.4114	2.41239	2.40864	2.36537
34.8114	0.628058	0.652218	0.973268	1.53257	2.1226	2.44616	2.37759	2.44546	2.42037	2.40891	2.40348	2.41328	2.35843
34.8366	0.629896	0.648281	0.981172	1.52887	2.1237	2.44531	2.37985	2.44933	2.40976	2.41428	2.40306	2.41078	2.35133
34.8617	0.628988	0.646698	0.979077	1.5273	2.11981	2.43221	2.36976	2.44212	2.406	2.40608	2.39542	2.4055	2.3573
34.8869	0.627169	0.647677	0.984383	1.53742	2.11978	2.42607	2.37651	2.43905	2.40245	2.41191	2.39279	2.40574	2.35863
34.912	0.628328	0.647951	0.986835	1.54053	2.12794	2.42099	2.36614	2.43972	2.39585	2.41226	2.39407	2.40715	2.35927
34.9371	0.629381	0.65448	0.984384	1.54435	2.12665	2.43695	2.37868	2.45183	2.39477	2.413	2.38753	2.40871	2.3583
34.9623	0.631725	0.651187	0.986744	1.53844	2.12294	2.4273	2.38317	2.43853	2.39862	2.40753	2.38841	2.40218	2.34351
34.9874	0.627439	0.651068	0.986645	1.53989	2.11893	2.42938	2.38346	2.43808	2.397	2.40741	2.3856	2.4013	2.34579
35.0126	0.627795	0.653009	0.985254	1.54265	2.11791	2.42076	2.36294	2.43114	2.3945	2.39966	2.3854	2.39594	2.348
35.0377	0.630569	0.64972	0.986932	1.54997	2.12746	2.42592	2.36564	2.43933	2.40002	2.39853	2.38985	2.39591	2.34074
35.0629	0.632723	0.651855	0.988256	1.54523	2.12637	2.42812	2.3652	2.43033	2.40087	2.39957	2.38692	2.39222	2.34756
35.088	0.632495	0.649163	0.9938	1.53551	2.12378	2.43572	2.36327	2.44105	2.39341	2.39792	2.37527	2.39045	2.34818
35.1131	0.632764	0.653348	0.997714	1.54562	2.12506	2.42737	2.37512	2.43773	2.39394	2.39924	2.37996	2.39357	2.34828
35.1383	0.631424	0.649704	0.990946	1.54777	2.12028	2.41762	2.35847	2.43317	2.39411	2.38799	2.38534	2.39077	2.35142
35.1634	0.630842	0.649236	0.994383	1.55154	2.12919	2.42176	2.36293	2.42593	2.38939	2.39364	2.3741	2.38937	2.34734
35.1886	0.63257	0.650794	0.988657	1.56001	2.12288	2.41267	2.36321	2.42517	2.38862	2.38789	2.37716	2.3828	2.34345
35.2137	0.630966	0.653569	0.995623	1.55867	2.12194	2.41626	2.36293	2.4234	2.38059	2.38749	2.37765	2.37838	2.34436
35.2388	0.625976	0.649699	1.00145	1.55527	2.11563	2.4102	2.35488	2.42533	2.3771	2.38744	2.37995	2.38405	2.34415
35.264	0.627188	0.651524	0.994863	1.55382	2.12242	2.41823	2.34497	2.42553	2.38925	2.38194	2.3751	2.39222	2.33344
35.2891	0.629096	0.650299	0.996417	1.55082	2.11252	2.40492	2.36084	2.42538	2.38134	2.38115	2.37324	2.38298	2.33559
35.3143	0.625392	0.653361	0.999425	1.55432	2.11199	2.41717	2.34389	2.41359	2.38759	2.38686	2.36083	2.37651	2.32976
35.3394	0.623085	0.647755	1.00116	1.56357	2.1285	2.40868	2.35651	2.4092	2.38425	2.38488	2.36711	2.37582	2.33035
35.3646	0.623136	0.650323	1.00417	1.56696	2.12752	2.40762	2.35371	2.42116	2.37858	2.38503	2.36826	2.38351	2.3306
35.3897	0.627179	0.653112	1.00158	1.5631	2.12365	2.41275	2.352	2.4215	2.37371	2.38616	2.36356	2.37804	2.32876
35.4148	0.627499	0.656702	1.00275	1.55869	2.12121	2.40258	2.35157	2.41785	2.38064	2.37545	2.35778	2.38024	2.32639
35.44	0.626681	0.652576	1.00689	1.56077	2.12303	2.40642	2.35619	2.4149	2.3766	2.37356	2.36443	2.37485	2.32763
35.4651	0.625753	0.652384	1.00419	1.56169	2.12692	2.41044	2.35159	2.40722	2.37339	2.37342	2.36548	2.37404	2.32653
35.4903	0.627112	0.653798	1.00757	1.55731	2.12315	2.399	2.3431	2.4116	2.37146	2.37044	2.37372	2.37607	2.32571
35.5154	0.628914	0.652695	1.00372	1.56771	2.12053	2.40308	2.34127	2.40873	2.37231	2.38162	2.36172	2.37001	2.33278
35.5405	0.62969	0.657943	0.99961	1.57513	2.11682	2.41272	2.34947	2.41147	2.37457	2.37738	2.36224	2.36836	2.33732
35.5657	0.627982	0.654544	0.997544	1.56645	2.12375	2.40684	2.34619	2.4043	2.36671	2.36203	2.35612	2.37189	2.32671
35.5908	0.627252	0.649126	0.999929	1.56357	2.12553	2.40976	2.33731	2.41252	2.36976	2.36313	2.35114	2.36573	2.31795
35.616	0.627712	0.650668	1.00375	1.56923	2.12713	2.40057	2.33891	2.41227	2.37078	2.37413	2.35698	2.36204	2.32214
35.6411	0.627524	0.653236	1.00838	1.56818	2.11988	2.39219	2.33933	2.412	2.36553	2.37574	2.36238	2.36455	2.32385
35.6662	0.626953	0.653989	1.00787	1.56765	2.11553	2.39839	2.32796	2.40614	2.36452	2.36634	2.35915	2.35506	2.32493
35.6914	0.624143	0.652338	1.00733	1.57049	2.12306	2.39936	2.33395	2.40674	2.3629	2.35963	2.34895	2.35706	2.31884
35.7165	0.624877	0.653717	1.01169	1.57317	2.11976	2.40117	2.33964	2.40864	2.35734	2.35833	2.35185	2.36081	2.31158
35.7417	0.620571	0.652734	1.01527	1.577	2.11442	2.39798	2.33398	2.39613	2.35791	2.35895	2.35864	2.36103	2.31275
35.7668	0.621406	0.650137	1.01218	1.57927	2.11737	2.38912	2.33579	2.39378	2.36565	2.36231	2.35782	2.36402	2.31331
35.792	0.62397	0.652821	1.01071	1.57816	2.11811	2.3878	2.34135	2.40389	2.3645	2.36171	2.34834	2.36895	2.31356
35.8171	0.62142	0.653625	1.01629	1.57933	2.12149	2.39405	2.33586	2.40205	2.36056	2.36021	2.34215	2.36218	2.32098
35.8422	0.624354	0.654294	1.01994	1.57844	2.11747	2.39475	2.32994	2.39913	2.35277	2.35715	2.33752	2.35198	2.31577
35.8674	0.624558	0.653806	1.02053	1.57886	2.11608	2.38623	2.33264	2.39876	2.34747	2.35572	2.34407	2.34806	2.31013
35.8925	0.621405	0.651894	1.02033	1.57556	2.12249	2.38418	2.33111	2.39181	2.35149	2.35499	2.34742	2.34375	2.30461
35.9177	0.621396	0.652649	1.01798	1.56699	2.11641	2.3927	2.32883	2.39156	2.356	2.35706	2.34666	2.34078	2.30247
35.9428	0.622201	0.652551	1.01876	1.57317	2.10835	2.38961	2.32674	2.40064	2.35389	2.35798	2.34291	2.34811	2.30964
35.9679	0.623662	0.654891	1.02414	1.58363	2.11505	2.37784	2.32922	2.40268	2.34845	2.35445	2.34235	2.35211	2.31077
35.9931	0.626558	0.6559	1.02457	1.58023	2.11887	2.3816	2.33299	2.38891	2.35295	2.35504	2.34862	2.3479	2.29794
36.0182	0.62298	0.655377	1.02347	1.57781	2.11173	2.38645	2.32946	2.38791	2.35484	2.35436	2.34311	2.33882	2.29635
36.0434	0.618117	0.657034	1.02477	1.57901	2.1123	2.38114	2.3228	2.39649	2.34887	2.34782	2.34359	2.33529	2.29765
36.0685	0.623209	0.659189	1.0252	1.57776	2.12216	2.37948	2.31974	2.39079	2.34671	2.34266	2.34316	2.33793	2.29937
36.0937	0.624167	0.659397	1.02681	1.58022	2.12114	2.38478	2.3244	2.38388	2.34725	2.34881	2.33036	2.35125	2.29398
36.1188	0.620283	0.655927	1.03075	1.58905	2.10955	2.37982	2.31754	2.38653	2.34353	2.34562	2.33041	2.34861	2.28771
36.1439	0.624711	0.660166	1.034	1.58723	2.11255	2.3737	2.3162	2.37807	2.3409	2.33606	2.3338	2.33953	2.29644
36.1691	0.622212	0.656022	1.03283	1.58779	2.1131	2.37241	2.32038	2.37523	2.33819	2.33645	2.329	2.32817	2.30194
36.1942	0.619785	0.658609	1.02845	1.59142	2.11252	2.37501	2.31495	2.37648	2.33545	2.34168	2.33222	2.3371	2.29164
36.2194	0.623969	0.657106	1.03393	1.59749	2.11916	2.36188	2.31206	2.36913	2.33168	2.3427	2.32725	2.34402	2.29028
36.2445	0.623725	0.653189	1.03774	1.5963	2.12677	2.36062	2.31055	2.37621	2.33113	2.33526	2.32415	2.34212	2.29356
36.2696	0.617603	0.659555	1.03737	1.59378	2.10857	2.36945	2.31185	2.36674	2.33365	2.33835	2.33162	2.33569	2.29286
36.2948	0.621675	0.661266	1.04185	1.59069	2.10416	2.37537	2.31404	2.37356	2.33922	2.3374	2.32242	2.33285	2.28589
36.3199	0.622688	0.659795	1.03665	1.59378	2.10742	2.36905	2.3038	2.37431	2.33838	2.33416	2.32963	2.32702	2.28341
36.3451	0.621871	0.663382	1.0323	1.60053	2.10484	2.37093	2.31143	2.37177	2.32637	2.33397	2.31883	2.33197	2.29098
36.3702	0.621997	0.65734	1.03542	1.59936	2.11009	2.35974	2.30471	2.36986	2.33252	2.32981	2.31824	2.32216	2.28291
36.3953	0.624391	0.660933	1.03731	1.60167	2.10759	2.35769	2.30917	2.37146	2.33123	2.32774	2.31388	2.33286	2.28589
36.4205	0.618427	0.660657	1.03732	1.59523	2.10832	2.35322	2.30675	2.35921	2.32577	2.32393	2.32175	2.3271	2.27908
36.4456	0.618749	0.658256	1.03777	1.59284	2.10626	2.3561	2.30589	2.36912	2.32532	2.32392	2.32118	2.32374	2.29104
36.4708	0.62413	0.665973	1.03916	1.60092	2.11045	2.35612	2.30467	2.36137	2.326	2.3226	2.3197	2.31875	2.28769
36.4959	0.620866	0.659184	1.04567	1.6024	2.12052	2.34879	2.2988	2.35684	2.33097	2.32689	2.32	2.31913	2.27898
36.5211	0.625161	0.655972	1.04419	1.60657	2.10937	2.35399	2.29179	2.36781	2.32946	2.33394	2.31192	2.31663	2.28165
36.5462	0.621041	0.65927	1.03758	1.61182	2.10907	2.35377	2.28991	2.3689	2.32001	2.31809	2.30928	2.31947	2.27382
36.5713	0.620484	0.660891	1.03842	1.61404	2.10454	2.36015	2.29188	2.35311	2.3099	2.321	2.30775	2.30982	2.27369
36.5965	0.619934	0.659518	1.04589	1.61636	2.10832	2.35289	2.28757	2.35712	2.32383	2.31933	2.32362	2.3248	2.28109
36.6216	0.619358	0.66391	1.04972	1.61139	2.10102	2.35481	2.29049	2.36193	2.3189	2.31371	2.31536	2.32141	2.27087
36.6468	0.620271	0.666519	1.04939	1.6146	2.09973	2.34995	2.29384	2.34939	2.30967	2.31574	2.31165	2.31692	2.26609
36.6719	0.622689	0.664178	1.03839	1.61843	2.11529	2.35341	2.29055	2.35406	2.30861	2.31524	2.31439	2.31347	2.26588
36.697	0.624758	0.664156	1.04912	1.61507	2.11028	2.3394	2.28748	2.34696	2.30898	2.30981	2.30557	2.31572	2.2653
36.7222	0.614984	0.666203	1.05096	1.60459	2.11903	2.34017	2.2803	2.34859	2.30864	2.30864	2.30781	2.31695	2.26904
36.7473	0.617909	0.665342	1.0547	1.61298	2.1109	2.34654	2.28737	2.35153	2.31121	2.31217	2.30286	2.31282	2.26127
36.7725	0.614009	0.658741	1.0567	1.61475	2.11627	2.35288	2.2861	2.34611	2.30923	2.31421	2.30804	2.31412	2.26794
36.7976	0.617167	0.660538	1.05609	1.61527	2.11078	2.34507	2.29435	2.35515	2.31664	2.31014	2.30329	2.31212	2.25951
36.8228	0.615352	0.664328	1.04845	1.60547	2.10575	2.33031	2.29557	2.3397	2.31076	2.30653	2.29798	2.31028	2.26012
36.8479	0.61464	0.669868	1.04964	1.62253	2.1058	2.33165	2.28458	2.3507	2.30777	2.3157	2.29434	2.30193	2.25477
36.873	0.620105	0.658827	1.05207	1.61933	2.10726	2.33663	2.28094	2.34092	2.30095	2.30647	2.29431	2.29677	2.25256
36.8982	0.616043	0.662775	1.05614	1.61791	2.10723	2.32974	2.27567	2.33768	2.30051	2.30243	2.28964	2.29823	2.25693
36.9233	0.616092	0.666156	1.05966	1.6166	2.11564	2.33264	2.28216	2.33192	2.2986	2.30257	2.29551	2.30006	2.25675
36.9485	0.617333	0.667851	1.05989	1.62001	2.11505	2.3384	2.27997	2.34097	2.30347	2.29669	2.29752	2.3005	2.26457
36.9736	0.620403	0.660609	1.06183	1.61593	2.10539	2.33811	2.27475	2.33771	2.29276	2.29929	2.29868	2.29754	2.2633
36.9987	0.616686	0.657399	1.0577	1.61344	2.10657	2.33292	2.27387	2.33253	2.29314	2.30197	2.30444	2.29668	2.26215
37.0239	0.620188	0.668711	1.05939	1.61989	2.10492	2.33496	2.27006	2.3357	2.30187	2.29627	2.30058	2.29849	2.25623
37.049	0.619686	0.661735	1.06577	1.62481	2.11049	2.33496	2.27564	2.33775	2.29642	2.29589	2.28678	2.29263	2.2483
37.0742	0.618089	0.669589	1.06278	1.61495	2.11045	2.32294	2.2769	2.33599	2.29002	2.29519	2.28832	2.29263	2.25309
37.0993	0.615971	0.668167	1.06394	1.62239	2.11641	2.3208	2.27121	2.32765	2.29809	2.29652	2.28277	2.29092	2.24843
37.1245	0.619034	0.665731	1.06075	1.62118	2.1097	2.32692	2.26836	2.33086	2.29211	2.29639	2.28865	2.28219	2.25141
37.1496	0.618258	0.660916	1.06637	1.62561	2.10276	2.33427	2.26659	2.32396	2.29244	2.28368	2.28104	2.28595	2.25256
37.1747	0.618816	0.66255	1.06882	1.6319	2.09872	2.32486	2.26313	2.3267	2.28617	2.29	2.28812	2.28716	2.24734
37.1999	0.621731	0.661878	1.06645	1.63059	2.11439	2.32127	2.26621	2.32086	2.29108	2.28717	2.28275	2.29029	2.24925
37.225	0.618882	0.672932	1.0746	1.63147	2.10174	2.31591	2.26982	2.32229	2.28815	2.28976	2.28431	2.28874	2.2431
37.2502	0.620039	0.671023	1.07646	1.62834	2.10113	2.31536	2.2653	2.31858	2.28336	2.29534	2.28086	2.27799	2.24584
37.2753	0.617135	0.67126	1.0738	1.63109	2.10398	2.31484	2.25498	2.31631	2.28315	2.28863	2.28298	2.27595	2.25176
37.3004	0.616695	0.669318	1.06956	1.62907	2.09864	2.31389	2.25912	2.32542	2.28597	2.28998	2.27615	2.27641	2.24273
37.3256	0.615176	0.665997	1.07034	1.61838	2.09757	2.31173	2.26395	2.32154	2.28122	2.28472	2.27733	2.28121	2.24074
37.3507	0.615371	0.668042	1.07543	1.62703	2.09867	2.31086	2.26386	2.31981	2.28056	2.2772	2.27719	2.27414	2.24073
37.3759	0.616811	0.667859	1.07438	1.63155	2.1052	2.31035	2.26091	2.31165	2.28466	2.27899	2.27414	2.27064	2.2364
37.401	0.618327	0.669785	1.07368	1.64099	2.11037	2.31571	2.25022	2.30878	2.283	2.28348	2.27291	2.2768	2.22687
37.4261	0.620531	0.669157	1.0802	1.64831	2.10387	2.31321	2.25042	2.30843	2.27759	2.27579	2.26802	2.27469	2.22874
37.4513	0.617588	0.667114	1.08037	1.64783	2.09988	2.30627	2.25409	2.31385	2.27738	2.27388	2.26493	2.27069	2.2418
37.4764	0.620413	0.668588	1.08074	1.64115	2.09539	2.29898	2.25319	2.3078	2.2711	2.27644	2.26212	2.26685	2.23927
37.5016	0.619443	0.671657	1.0792	1.64636	2.1004	2.30165	2.25207	2.30218	2.27599	2.2724	2.26762	2.27684	2.2332
37.5267	0.616816	0.669937	1.07784	1.64801	2.10112	2.30519	2.24708	2.30766	2.27733	2.26551	2.2682	2.26959	2.22939
37.5519	0.61481	0.668225	1.07809	1.64047	2.09619	2.30958	2.24603	2.31017	2.27222	2.27715	2.26425	2.26271	2.21925
37.577	0.615711	0.67187	1.08216	1.64236	2.09806	2.31097	2.24525	2.31005	2.27039	2.27441	2.25983	2.26113	2.22523
37.6021	0.618446	0.673238	1.08802	1.64383	2.10412	2.30741	2.24509	2.31027	2.27073	2.26619	2.25769	2.26413	2.23006
37.6273	0.618957	0.672952	1.088	1.64327	2.1018	2.30037	2.24844	2.3046	2.26968	2.26847	2.25979	2.26691	2.22449
37.6524	0.616307	0.674318	1.08801	1.64955	2.09316	2.29749	2.2428	2.30241	2.26538	2.26502	2.26104	2.26513	2.22447
37.6776	0.615289	0.675069	1.08876	1.64786	2.09299	2.30028	2.23863	2.30035	2.26841	2.26682	2.25827	2.26376	2.22725
37.7027	0.617887	0.671961	1.08486	1.64107	2.09829	2.30042	2.24302	2.29815	2.27083	2.27252	2.25394	2.25311	2.2266
37.7278	0.617632	0.669429	1.08856	1.64173	2.09977	2.29663	2.24104	2.30724	2.2564	2.26246	2.25845	2.26093	2.22556
37.753	0.619925	0.673915	1.08977	1.64857	2.10451	2.28994	2.23683	2.30346	2.26009	2.26046	2.25924	2.26025	2.22274
37.7781	0.6215	0.676673	1.08827	1.65301	2.10677	2.293	2.23418	2.30209	2.26366	2.26654	2.25488	2.25442	2.22095
37.8033	0.620947	0.679301	1.09258	1.64373	2.10225	2.29384	2.23568	2.30192	2.2549	2.26181	2.24984	2.24845	2.21585
37.8284	0.618438	0.673474	1.09459	1.64944	2.09856	2.29781	2.23448	2.29479	2.25952	2.25802	2.24316	2.25557	2.21837
37.8536	0.617334	0.669992	1.10058	1.65671	2.09354	2.29954	2.23275	2.29368	2.25889	2.25933	2.24854	2.25646	2.21433
37.8787	0.620703	0.675494	1.10208	1.65481	2.09089	2.29459	2.23417	2.2939	2.24586	2.26307	2.24399	2.25457	2.21425
37.9038	0.617356	0.671922	1.09645	1.65188	2.09643	2.28815	2.23208	2.28874	2.24905	2.26232	2.24336	2.24473	2.21369
37.929	0.618076	0.674223	1.10049	1.65795	2.10079	2.2857	2.23065	2.30038	2.26178	2.25168	2.2425	2.25696	2.21285
37.9541	0.616675	0.677825	1.09833	1.65692	2.09465	2.29648	2.2328	2.30081	2.25577	2.24721	2.24419	2.25062	2.20561
37.9793	0.621239	0.675868	1.10173	1.6648	2.09596	2.29604	2.23047	2.28913	2.25334	2.25462	2.23868	2.24959	2.21404
38.0044	0.618073	0.675896	1.09723	1.65329	2.09211	2.29191	2.22552	2.28117	2.25838	2.247	2.24173	2.25243	2.21038
38.0295	0.624458	0.683569	1.10217	1.66089	2.0902	2.2814	2.23079	2.27677	2.24712	2.24988	2.24105	2.24677	2.20388
38.0547	0.615565	0.67359	1.10504	1.66345	2.09148	2.28313	2.22418	2.28283	2.24679	2.2437	2.24083	2.24491	2.19452
38.0798	0.613174	0.669978	1.10333	1.66018	2.09425	2.27729	2.22674	2.28077	2.24582	2.24532	2.23532	2.23918	2.21231
38.105	0.61228	0.678823	1.10243	1.65638	2.09773	2.26815	2.2237	2.27395	2.24028	2.24303	2.23852	2.24191	2.21092
38.1301	0.608878	0.678165	1.11121	1.66612	2.09009	2.2779	2.22581	2.28058	2.24255	2.24495	2.2407	2.24107	2.20111
38.1552	0.612124	0.682758	1.11255	1.66301	2.09487	2.2887	2.225	2.28124	2.23177	2.2362	2.23625	2.23809	2.19292
38.1804	0.612078	0.679592	1.12002	1.66288	2.0922	2.28951	2.21839	2.28515	2.24163	2.24724	2.24032	2.23372	2.18971
38.2055	0.612118	0.677949	1.11095	1.65758	2.08997	2.28299	2.21771	2.2774	2.25524	2.24697	2.24282	2.23448	2.19179
38.2307	0.613882	0.67994	1.1156	1.66755	2.09212	2.27537	2.21797	2.28363	2.24484	2.23782	2.23058	2.24211	2.19324
38.2558	0.613475	0.67682	1.11307	1.66243	2.09458	2.27021	2.21675	2.277	2.2424	2.23887	2.23137	2.24257	2.1888
38.281	0.614172	0.680185	1.113	1.66287	2.08038	2.27016	2.2209	2.26065	2.23505	2.23816	2.22977	2.23311	2.19334
38.3061	0.616017	0.683566	1.12139	1.66835	2.0861	2.27295	2.20876	2.2712	2.23708	2.24106	2.22451	2.2357	2.18682
38.3312	0.61879	0.682519	1.12069	1.66075	2.08816	2.26735	2.2076	2.27551	2.2404	2.23006	2.2266	2.2425	2.19831
38.3564	0.611796	0.678075	1.11947	1.67552	2.09025	2.26422	2.21813	2.27024	2.23603	2.2341	2.22199	2.23528	2.1987
38.3815	0.613313	0.679335	1.12059	1.67169	2.08946	2.27374	2.21102	2.27203	2.23856	2.23412	2.21898	2.23129	2.18629
38.4067	0.619086	0.682031	1.11487	1.66393	2.08006	2.26483	2.20718	2.26425	2.23271	2.23569	2.22029	2.23007	2.18964
38.4318	0.615498	0.686341	1.11991	1.67042	2.09129	2.26605	2.2105	2.26453	2.22561	2.22996	2.23062	2.22568	2.1898
38.4569	0.610807	0.681841	1.10967	1.67481	2.09353	2.26074	2.21126	2.27377	2.22538	2.23356	2.21618	2.23249	2.18858
38.4821	0.611069	0.683869	1.1155	1.67128	2.09343	2.26712	2.20456	2.26333	2.22572	2.23033	2.2196	2.21566	2.18755
38.5072	0.61334	0.683073	1.11856	1.67225	2.08241	2.25944	2.20474	2.265	2.22012	2.23794	2.2142	2.22089	2.18654
38.5324	0.61443	0.685061	1.12041	1.67548	2.08287	2.26849	2.20835	2.25786	2.21684	2.22826	2.21984	2.22562	2.17525
38.5575	0.612996	0.682205	1.13025	1.67492	2.08564	2.26281	2.21047	2.25177	2.22309	2.22875	2.21416	2.22434	2.17555
38.5827	0.612916	0.683414	1.13237	1.667	2.08042	2.27095	2.20204	2.26132	2.21465	2.22512	2.21508	2.22296	2.17859
38.6078	0.614292	0.683902	1.12989	1.67639	2.08073	2.25454	2.20406	2.25962	2.21717	2.22121	2.2146	2.21943	2.1717
38.6329	0.615507	0.686512	1.12876	1.67737	2.08261	2.25959	2.20368	2.24566	2.2197	2.21023	2.21961	2.22831	2.17779
38.6581	0.61305	0.688933	1.13183	1.67999	2.07921	2.2585	2.20128	2.25263	2.2151	2.21098	2.21673	2.22579	2.17679
38.6832	0.613505	0.687026	1.12944	1.67966	2.08892	2.25199	2.19949	2.2465	2.22169	2.21972	2.21116	2.21432	2.17311
38.7084	0.611989	0.684057	1.13185	1.6746	2.07877	2.25381	2.20045	2.25514	2.21318	2.22009	2.20788	2.2167	2.18085
38.7335	0.61484	0.685442	1.13488	1.67763	2.08774	2.25474	2.19985	2.25433	2.21379	2.21852	2.20894	2.20545	2.17894
38.7586	0.6115	0.68651	1.13288	1.67953	2.07071	2.2333	2.19714	2.24602	2.21709	2.21155	2.19987	2.20924	2.17981
38.7838	0.614999	0.688179	1.14158	1.68295	2.07773	2.24577	2.19233	2.24113	2.21034	2.2074	2.20357	2.21578	2.17164
38.8089	0.608853	0.690946	1.14093	1.68276	2.07715	2.24959	2.19503	2.24042	2.2129	2.20912	2.20246	2.20814	2.17313
38.8341	0.611296	0.690333	1.14051	1.68173	2.07519	2.25313	2.19013	2.24099	2.21285	2.21407	2.2045	2.20961	2.17389
38.8592	0.611816	0.692032	1.14272	1.68086	2.08104	2.24549	2.20046	2.23957	2.20878	2.20548	2.20248	2.20875	2.16976
38.8843	0.615177	0.689701	1.14388	1.68447	2.08563	2.24462	2.19765	2.24444	2.20994	2.20524	2.20843	2.20995	2.17486
38.9095	0.61208	0.688904	1.15299	1.68304	2.07944	2.25146	2.19344	2.23111	2.20577	2.20535	2.20709	2.21294	2.17362
38.9346	0.609561	0.691568	1.15145	1.69076	2.07808	2.24534	2.18976	2.23741	2.2068	2.20978	2.20061	2.20545	2.15959
38.9598	0.613981	0.695425	1.14367	1.69067	2.08126	2.23834	2.18495	2.2357	2.20088	2.20332	2.20413	2.20152	2.16072
38.9849	0.613977	0.693453	1.14528	1.68919	2.08504	2.2367	2.18316	2.23376	2.20171	2.19767	2.19814	2.2068	2.15704
39.0101	0.6154	0.692574	1.14425	1.69156	2.08045	2.23943	2.17961	2.23407	2.20285	2.19408	2.18846	2.20515	2.16089
39.0352	0.612218	0.69151	1.14959	1.69305	2.07258	2.23654	2.17627	2.23485	2.19326	2.19857	2.19531	2.2003	2.15455
39.0603	0.611064	0.68739	1.15286	1.69468	2.07287	2.23082	2.18118	2.22947	2.19075	2.20054	2.19658	2.20179	2.15968
39.0855	0.6097	0.692845	1.15168	1.69433	2.07648	2.2262	2.18447	2.23236	2.20219	2.19832	2.19086	2.20632	2.15916
39.1106	0.60933	0.694645	1.14696	1.69361	2.07917	2.22907	2.17695	2.22927	2.19331	2.19727	2.19344	2.20039	2.15881
39.1358	0.610792	0.694122	1.1514	1.69749	2.06909	2.22671	2.17579	2.23081	2.18673	2.19031	2.19336	2.19019	2.15732
39.1609	0.613585	0.692494	1.15585	1.69594	2.06539	2.22408	2.18391	2.22758	2.1908	2.19428	2.18881	2.19223	2.14756
39.186	0.615789	0.691958	1.15836	1.69393	2.07298	2.23274	2.18339	2.21864	2.1866	2.1964	2.1915	2.19537	2.15382
39.2112	0.619049	0.697063	1.15845	1.69546	2.074	2.23117	2.1777	2.22015	2.18315	2.19109	2.18909	2.19806	2.15519
39.2363	0.618858	0.701494	1.15718	1.69598	2.07263	2.2252	2.17302	2.22952	2.19243	2.19362	2.18414	2.19909	2.14697
39.2615	0.61644	0.698914	1.1574	1.69532	2.07052	2.23319	2.17014	2.22834	2.20189	2.19553	2.18484	2.19365	2.14815
39.2866	0.614789	0.694478	1.15839	1.69729	2.07032	2.23422	2.16764	2.22716	2.19387	2.19366	2.18199	2.19161	2.14996
39.3118	0.612931	0.695207	1.15699	1.70005	2.06465	2.23058	2.16946	2.22913	2.18469	2.18803	2.18536	2.18701	2.14569
39.3369	0.610679	0.701339	1.15876	1.699	2.06377	2.22466	2.17406	2.2254	2.18477	2.18338	2.18844	2.18457	2.14291
39.362	0.607923	0.703079	1.16939	1.69644	2.07486	2.2188	2.17121	2.22179	2.18091	2.1872	2.17974	2.19091	2.14703
39.3872	0.608612	0.700587	1.17054	1.7	2.0718	2.22213	2.17129	2.22168	2.17945	2.18982	2.17503	2.19244	2.15069
39.4123	0.610153	0.699621	1.16901	1.70824	2.0689	2.21972	2.17061	2.22362	2.17949	2.18529	2.17157	2.18765	2.13782
39.4375	0.611266	0.703843	1.1688	1.70828	2.06874	2.21979	2.16476	2.21969	2.17775	2.18193	2.16628	2.18523	2.13336
39.4626	0.610667	0.69982	1.16681	1.70892	2.06624	2.21864	2.16023	2.22198	2.17953	2.18209	2.17039	2.17895	2.137
39.4877	0.611135	0.702804	1.17061	1.70261	2.06274	2.21428	2.15922	2.21524	2.17644	2.17759	2.17322	2.17245	2.14292
39.5129	0.605852	0.704809	1.17165	1.70468	2.06314	2.21744	2.16222	2.21228	2.17552	2.17338	2.16517	2.18104	2.13886
39.538	0.615116	0.702893	1.16926	1.71359	2.06561	2.20918	2.15649	2.21255	2.17756	2.18262	2.16852	2.18609	2.13744
39.5632	0.618602	0.696987	1.16632	1.71333	2.06912	2.20059	2.15161	2.20459	2.17006	2.1861	2.16791	2.18367	2.13971
39.5883	0.611064	0.699263	1.17288	1.7024	2.06094	2.20713	2.14972	2.21779	2.16739	2.1813	2.16661	2.18211	2.13908
39.6135	0.608867	0.700981	1.17301	1.71251	2.0663	2.20903	2.15472	2.20994	2.18332	2.17577	2.16162	2.17807	2.13768
39.6386	0.613791	0.707496	1.17814	1.71003	2.06217	2.20802	2.15075	2.20371	2.17243	2.17364	2.16545	2.17076	2.13396
39.6637	0.614414	0.711826	1.18186	1.71407	2.06285	2.21028	2.15774	2.20315	2.17148	2.16986	2.15732	2.17248	2.13679
39.6889	0.613469	0.701912	1.1803	1.70374	2.06998	2.21271	2.15683	2.20991	2.16232	2.16514	2.15814	2.16241	2.13135
39.714	0.616227	0.705223	1.17616	1.70711	2.0654	2.21243	2.15619	2.20891	2.16637	2.16908	2.15847	2.16505	2.12847
39.7392	0.614479	0.708115	1.18452	1.71598	2.06778	2.20092	2.14997	2.19209	2.16616	2.16695	2.15642	2.15985	2.12689
39.7643	0.614475	0.70332	1.17874	1.7197	2.06139	2.21067	2.14832	2.20909	2.16792	2.17076	2.15906	2.16498	2.12347
39.7894	0.606223	0.704711	1.18811	1.70904	2.05772	2.20482	2.15002	2.20226	2.16497	2.16165	2.15793	2.16476	2.12851
39.8146	0.607275	0.705237	1.19277	1.7085	2.05992	2.20037	2.14133	2.1932	2.1657	2.1679	2.15872	2.16906	2.1289
39.8397	0.614907	0.711049	1.18886	1.71383	2.05304	2.20146	2.14154	2.19133	2.17188	2.15944	2.15622	2.17064	2.13038
39.8649	0.613789	0.716159	1.18648	1.70975	2.06921	2.19908	2.14339	2.19442	2.15666	2.15968	2.15279	2.16765	2.12531
39.89	0.60683	0.711024	1.19475	1.71947	2.05475	2.20191	2.14538	2.19823	2.1463	2.15722	2.14729	2.17069	2.12266
39.9151	0.609219	0.711136	1.19116	1.71441	2.05449	2.19191	2.14747	2.20324	2.15595	2.15637	2.15499	2.16314	2.12339
39.9403	0.614009	0.70977	1.18815	1.70954	2.06013	2.19576	2.15506	2.17613	2.16084	2.15618	2.15316	2.15832	2.12331
39.9654	0.611501	0.704495	1.19489	1.70958	2.05787	2.19161	2.14238	2.19012	2.153	2.15049	2.15241	2.16234	2.11501
39.9906	0.612554	0.708633	1.18853	1.71705	2.06323	2.1946	2.14544	2.19162	2.14658	2.15828	2.15195	2.15691	2.1123
40.0157	0.616844	0.708625	1.19392	1.71972	2.05957	2.18704	2.14709	2.19312	2.14901	2.15871	2.14373	2.16032	2.11463
40.0409	0.61045	0.705927	1.19668	1.71596	2.05502	2.19557	2.14692	2.18679	2.15793	2.15797	2.13863	2.15596	2.11453
40.066	0.607871	0.709637	1.19943	1.72007	2.04453	2.18863	2.13901	2.18711	2.15132	2.15125	2.14795	2.15505	2.11572
40.0911	0.606342	0.70692	1.20287	1.7186	2.05395	2.1878	2.13071	2.18856	2.15285	2.15167	2.14204	2.15163	2.1155
40.1163	0.60723	0.707464	1.2047	1.71498	2.06049	2.19237	2.13606	2.18523	2.15623	2.13937	2.14143	2.15386	2.11117
40.1414	0.610272	0.71004	1.20193	1.71568	2.0453	2.19726	2.13449	2.16872	2.15713	2.14335	2.14377	2.15291	2.1044
40.1666	0.610568	0.710276	1.20611	1.70889	2.04292	2.19333	2.13774	2.18239	2.14861	2.14558	2.13696	2.14085	2.11031
40.1917	0.612594	0.70732	1.20512	1.72617	2.05728	2.18348	2.13062	2.17465	2.14727	2.15265	2.13994	2.14343	2.10598
40.2168	0.609659	0.714832	1.20889	1.72441	2.0541	2.17872	2.13211	2.18702	2.14393	2.14869	2.13836	2.15323	2.11227
40.242	0.61287	0.710017	1.2126	1.72488	2.05703	2.17688	2.13381	2.17193	2.13589	2.14671	2.13374	2.15279	2.10973
40.2671	0.609623	0.713972	1.20772	1.73059	2.05592	2.1836	2.1433	2.1819	2.14456	2.13325	2.13649	2.15207	2.10631
40.2923	0.611918	0.719166	1.21765	1.7263	2.04343	2.18302	2.13231	2.17555	2.13737	2.13882	2.13487	2.14703	2.10609
40.3174	0.609094	0.716336	1.21726	1.71832	2.05437	2.17452	2.13615	2.17498	2.13574	2.13122	2.14764	2.14739	2.09989
40.3426	0.609354	0.71728	1.20993	1.72665	2.05151	2.17495	2.12284	2.17305	2.13529	2.12961	2.14652	2.14574	2.10082
40.3677	0.608409	0.71756	1.21657	1.72968	2.04767	2.18024	2.12521	2.17022	2.14766	2.13576	2.131	2.14908	2.09903
40.3928	0.612563	0.716836	1.21756	1.72496	2.04586	2.16448	2.13064	2.1711	2.13658	2.13141	2.12881	2.14359	2.10209
40.418	0.612333	0.72024	1.21189	1.72253	2.05623	2.17222	2.12708	2.16562	2.14086	2.13214	2.12734	2.15036	2.09651
40.4431	0.606193	0.717956	1.21622	1.73145	2.0416	2.16904	2.13254	2.15624	2.13787	2.12985	2.12605	2.14072	2.09533
40.4683	0.608398	0.720071	1.21725	1.72661	2.04303	2.17227	2.11872	2.16564	2.13858	2.13058	2.12813	2.12195	2.09907
40.4934	0.615991	0.721977	1.22077	1.72639	2.04154	2.17393	2.11967	2.16633	2.13042	2.12583	2.12665	2.13151	2.09447
40.5185	0.617965	0.724779	1.2136	1.73413	2.04599	2.1685	2.11583	2.16933	2.1372	2.12316	2.13005	2.13783	2.09657
40.5437	0.604325	0.720442	1.22629	1.73058	2.04479	2.16551	2.11713	2.16082	2.13554	2.12918	2.12561	2.13387	2.0905
40.5688	0.607693	0.72477	1.21956	1.73047	2.04328	2.16556	2.11817	2.16059	2.13699	2.12854	2.11783	2.12999	2.08866
40.594	0.616195	0.72637	1.22529	1.73426	2.04018	2.16331	2.11346	2.15829	2.12766	2.12741	2.12243	2.129	2.09312
40.6191	0.615887	0.725699	1.23057	1.73317	2.04844	2.16325	2.11997	2.15734	2.12271	2.12805	2.11836	2.12041	2.09322
40.6442	0.6063	0.724518	1.22047	1.73345	2.04677	2.15364	2.11787	2.15812	2.11762	2.12737	2.12663	2.12456	2.09029
40.6694	0.608557	0.724542	1.22199	1.73395	2.03858	2.15608	2.11428	2.16478	2.12463	2.11657	2.12477	2.12869	2.08634
40.6945	0.609389	0.72677	1.22418	1.7343	2.04058	2.15718	2.11925	2.16316	2.12721	2.12063	2.12061	2.13	2.08877
40.7197	0.612029	0.727762	1.23164	1.73053	2.04137	2.14959	2.1187	2.16174	2.12294	2.12831	2.11255	2.12739	2.09242
40.7448	0.610178	0.724122	1.22889	1.73792	2.03977	2.15593	2.11358	2.16209	2.12473	2.12856	2.1077	2.12396	2.08718
40.77	0.609149	0.724925	1.22843	1.73548	2.0407	2.15892	2.11324	2.15312	2.11671	2.12247	2.10553	2.12391	2.09312
40.7951	0.604544	0.723498	1.22844	1.73729	2.03732	2.16185	2.11057	2.1464	2.11475	2.12254	2.10433	2.12516	2.08833
40.8202	0.608299	0.727332	1.22934	1.73518	2.03901	2.16712	2.10668	2.15061	2.11531	2.12108	2.10406	2.11483	2.07717
40.8454	0.606131	0.724539	1.23093	1.73633	2.04266	2.15827	2.09713	2.15503	2.1173	2.11778	2.10386	2.12141	2.07164
40.8705	0.61189	0.724478	1.23231	1.7412	2.04017	2.15323	2.09687	2.15322	2.11929	2.10746	2.10533	2.12518	2.08021
40.8957	0.615467	0.729997	1.23289	1.74134	2.03491	2.15286	2.10055	2.14951	2.12009	2.111	2.0944	2.12182	2.0808
40.9208	0.616146	0.730709	1.24212	1.74075	2.03193	2.1533	2.10121	2.14562	2.11628	2.11455	2.09311	2.12226	2.07986
40.9459	0.618727	0.730019	1.23726	1.73863	2.02503	2.15558	2.09777	2.1422	2.11432	2.1145	2.09787	2.11763	2.07568
40.9711	0.614944	0.730122	1.23711	1.74079	2.02888	2.15597	2.09514	2.14223	2.11984	2.1166	2.10274	2.11558	2.07679
40.9962	0.609956	0.731061	1.2439	1.74337	2.03706	2.14631	2.09665	2.13809	2.11659	2.11442	2.10045	2.11394	2.08009
41.0214	0.610079	0.73581	1.24203	1.74485	2.03624	2.13544	2.09489	2.13722	2.10845	2.10964	2.09709	2.11187	2.0807
41.0465	0.610877	0.738186	1.24478	1.74869	2.03429	2.13906	2.0933	2.14524	2.11266	2.10768	2.09971	2.10976	2.06881
41.0717	0.61314	0.735109	1.24866	1.74666	2.03171	2.14521	2.09726	2.14689	2.1153	2.10521	2.09841	2.10327	2.06947
41.0968	0.615185	0.737202	1.24534	1.74268	2.0295	2.14487	2.09516	2.14278	2.10623	2.09531	2.09072	2.11078	2.0672
41.1219	0.614193	0.734661	1.25006	1.74463	2.02883	2.15265	2.09506	2.13457	2.11577	2.10086	2.08988	2.10569	2.065
41.1471	0.610858	0.737752	1.25359	1.74356	2.0313	2.14934	2.0919	2.13379	2.11421	2.10374	2.08887	2.10693	2.0696
41.1722	0.611912	0.737973	1.25697	1.74497	2.02644	2.1422	2.08467	2.1363	2.10621	2.10568	2.08688	2.10243	2.07166
41.1974	0.615154	0.737667	1.25965	1.74566	2.02212	2.14078	2.08546	2.13614	2.10436	2.10832	2.09321	2.10789	2.06881
41.2225	0.610136	0.735219	1.25866	1.73883	2.02549	2.13207	2.08528	2.13396	2.10075	2.10481	2.09141	2.11158	2.0622
41.2476	0.609769	0.733901	1.25959	1.74338	2.02238	2.13125	2.08095	2.12672	2.09727	2.09929	2.08875	2.1017	2.06079
41.2728	0.616763	0.739317	1.25807	1.74885	2.02783	2.13355	2.07836	2.12836	2.1021	2.095	2.08755	2.09913	2.05935
41.2979	0.621974	0.742226	1.26257	1.74788	2.02214	2.13205	2.0809	2.13543	2.10171	2.09151	2.09233	2.099	2.06119
41.3231	0.607391	0.741059	1.25768	1.75031	2.01887	2.13513	2.0859	2.12816	2.09484	2.08799	2.08876	2.09812	2.05252
41.3482	0.610146	0.742144	1.255	1.74941	2.0272	2.13227	2.08538	2.11974	2.09453	2.10025	2.0888	2.10615	2.05825
41.3734	0.61226	0.744674	1.26215	1.74942	2.03308	2.13369	2.07913	2.12649	2.09056	2.10364	2.09036	2.1019	2.06113
41.3985	0.613802	0.744488	1.26451	1.74255	2.03398	2.13251	2.08455	2.12946	2.08642	2.09777	2.0845	2.09766	2.05576
41.4236	0.618296	0.745036	1.26351	1.74738	2.01776	2.12332	2.08349	2.12425	2.08626	2.09097	2.08136	2.09923	2.05572
41.4488	0.620044	0.74143	1.26579	1.75175	2.02561	2.13148	2.07827	2.11995	2.09547	2.09655	2.07376	2.10133	2.06016
41.4739	0.611915	0.741305	1.26744	1.75195	2.01994	2.12762	2.08074	2.12655	2.09351	2.09526	2.07594	2.09603	2.05122
41.4991	0.609909	0.744817	1.26639	1.75481	2.02187	2.12149	2.07883	2.11923	2.08401	2.08892	2.07921	2.08897	2.04922
41.5242	0.615169	0.740989	1.2671	1.7479	2.02794	2.12805	2.07952	2.11614	2.08336	2.08672	2.08489	2.09555	2.04824
41.5493	0.613038	0.744821	1.26031	1.75158	2.02232	2.1153	2.06813	2.11658	2.08135	2.08241	2.06974	2.09195	2.04953
41.5745	0.614029	0.742913	1.27032	1.75008	2.01629	2.11482	2.07313	2.11671	2.08034	2.08922	2.07127	2.09645	2.04423
41.5996	0.61272	0.744498	1.26883	1.75333	2.01737	2.12112	2.07538	2.11147	2.08493	2.0883	2.06953	2.08667	2.05225
41.6248	0.616636	0.751921	1.27021	1.75484	2.01566	2.12612	2.07635	2.10414	2.08486	2.09046	2.06782	2.08619	2.04255
41.6499	0.618678	0.753207	1.2752	1.75148	2.01124	2.12244	2.06739	2.10541	2.09108	2.08003	2.06766	2.08068	2.04718
41.675	0.611786	0.749731	1.2796	1.75857	2.01486	2.12057	2.07453	2.11043	2.09311	2.07788	2.06743	2.08079	2.04862
41.7002	0.609609	0.749067	1.27784	1.75025	2.01699	2.11997	2.07207	2.10931	2.08162	2.08481	2.07183	2.08561	2.04623
41.7253	0.61688	0.751571	1.27664	1.75559	2.01834	2.10674	2.06067	2.10128	2.08122	2.08071	2.06982	2.07964	2.04419
41.7505	0.617904	0.749949	1.27974	1.75852	2.01509	2.10712	2.05327	2.11063	2.07759	2.07905	2.06795	2.08018	2.04432
41.7756	0.613108	0.760601	1.27694	1.74879	2.01317	2.11664	2.0595	2.1109	2.07841	2.06973	2.07051	2.08004	2.0481
41.8008	0.611438	0.760569	1.28706	1.74864	2.02172	2.10789	2.06847	2.09669	2.07984	2.0771	2.0642	2.07963	2.03598
41.8259	0.612744	0.753749	1.28263	1.75559	2.01414	2.10994	2.05851	2.10417	2.08108	2.07007	2.0577	2.07805	2.04477
41.851	0.616534	0.755929	1.28433	1.75113	2.00768	2.11574	2.06025	2.11079	2.05795	2.07409	2.06229	2.08006	2.03324
41.8762	0.613048	0.755278	1.28213	1.75123	2.0003	2.10173	2.05721	2.09757	2.06687	2.06226	2.06421	2.07745	2.03317
41.9013	0.613693	0.755987	1.28875	1.75706	2.02098	2.10727	2.046	2.10904	2.07986	2.07024	2.05773	2.07108	2.02925
41.9265	0.610837	0.75654	1.28704	1.75807	2.00992	2.10602	2.0473	2.10037	2.076	2.06428	2.05728	2.07165	2.02508
41.9516	0.607601	0.760626	1.29223	1.75703	2.00094	2.11228	2.06153	2.08911	2.06948	2.06787	2.06079	2.05949	2.02868
41.9767	0.614993	0.760905	1.29732	1.76526	2.01639	2.10844	2.05533	2.08844	2.06254	2.06211	2.05926	2.06487	2.02863
42.0019	0.611935	0.759572	1.29726	1.77437	2.0106	2.10628	2.05378	2.10034	2.06439	2.07317	2.05501	2.06554	2.02275
42.027	0.614452	0.759261	1.29306	1.76077	2.00517	2.09689	2.04356	2.09191	2.06947	2.06456	2.05897	2.06711	2.02396
42.0522	0.606878	0.763402	1.29574	1.75283	2.00115	2.09222	2.04762	2.09864	2.05884	2.06596	2.05427	2.06157	2.02859
42.0773	0.611461	0.76296	1.29767	1.76244	2.00826	2.09179	2.04696	2.09403	2.0609	2.06382	2.05602	2.06625	2.02795
42.1025	0.612779	0.759523	1.30141	1.76052	2.00988	2.10033	2.05436	2.09111	2.06579	2.06254	2.05684	2.06661	2.02665
42.1276	0.614287	0.764	1.28953	1.75977	1.99983	2.10054	2.0493	2.09775	2.06442	2.06352	2.05295	2.05923	2.0219
42.1527	0.613164	0.764123	1.29435	1.75793	2.01	2.10308	2.04093	2.0871	2.06318	2.0557	2.05491	2.06336	2.02529
42.1779	0.617786	0.765889	1.29572	1.76664	2.01	2.10413	2.04491	2.08661	2.05565	2.05163	2.05068	2.0595	2.01891
42.203	0.615941	0.768496	1.30683	1.76874	2.00579	2.09713	2.04176	2.09115	2.06003	2.06135	2.05281	2.05748	2.02505
42.2282	0.617096	0.765602	1.308	1.77146	2.00638	2.0957	2.04441	2.08864	2.0539	2.05831	2.04657	2.0622	2.02109
42.2533	0.621496	0.763085	1.31355	1.76448	2.00127	2.09464	2.04453	2.08558	2.04737	2.05261	2.05225	2.06009	2.01533
42.2784	0.616919	0.766608	1.31023	1.76127	1.99816	2.09203	2.04127	2.08211	2.04625	2.05301	2.04858	2.05534	2.01753
42.3036	0.613899	0.767439	1.30569	1.7643	1.997	2.09087	2.03676	2.07948	2.06378	2.05909	2.03282	2.05121	2.0182
42.3287	0.615824	0.765627	1.30956	1.76572	1.99927	2.09353	2.03757	2.08138	2.05542	2.05483	2.03657	2.05648	2.01587
42.3539	0.619379	0.767783	1.31371	1.76291	1.99302	2.08911	2.03867	2.07878	2.04795	2.05529	2.04408	2.04866	2.01139
42.379	0.613445	0.774947	1.30013	1.76291	1.99885	2.08534	2.04425	2.08592	2.04798	2.05743	2.0418	2.04931	2.01266
42.4041	0.615288	0.772233	1.30861	1.77337	1.9983	2.07652	2.03455	2.07874	2.04536	2.06155	2.04744	2.05247	2.01348
42.4293	0.618384	0.77669	1.31105	1.76799	1.99578	2.08162	2.03555	2.07441	2.0447	2.05508	2.04434	2.05344	2.01032
42.4544	0.619163	0.776242	1.31305	1.76644	1.99227	2.09298	2.03311	2.0683	2.05204	2.04845	2.0377	2.04912	2.01008
42.4796	0.612948	0.77555	1.31027	1.76021	1.99375	2.08613	2.03293	2.07214	2.0481	2.04894	2.02932	2.04723	2.01043
42.5047	0.618701	0.775001	1.31139	1.76555	1.9948	2.08275	2.03483	2.07629	2.04259	2.05126	2.03003	2.05417	2.00982
42.5299	0.609703	0.77251	1.31966	1.77345	1.99057	2.08676	2.03352	2.08158	2.04005	2.04251	2.03477	2.05287	2.00935
42.555	0.614274	0.774164	1.31592	1.77312	1.98927	2.08742	2.03477	2.08001	2.03974	2.04234	2.03799	2.03802	2.0046
42.5801	0.616739	0.775602	1.31933	1.77116	1.99045	2.0798	2.03098	2.06779	2.04067	2.03837	2.03359	2.03939	2.00717
42.6053	0.618505	0.776168	1.32188	1.77157	1.99223	2.06716	2.02696	2.06603	2.04179	2.04329	2.03154	2.04384	1.9991
42.6304	0.620432	0.782894	1.32126	1.76506	1.99189	2.06815	2.02993	2.07029	2.04158	2.04891	2.03447	2.04806	1.99867
42.6556	0.618579	0.787648	1.32374	1.76282	1.99264	2.08383	2.03404	2.07007	2.03818	2.04196	2.02922	2.04795	1.99809
42.6807	0.616098	0.781938	1.32389	1.77071	1.99833	2.0831	2.03335	2.06539	2.03857	2.03595	2.02302	2.04167	1.99766
42.7058	0.614649	0.781714	1.32607	1.77513	1.99873	2.07122	2.02692	2.06186	2.03678	2.03735	2.02843	2.04327	1.99799
42.731	0.614341	0.784481	1.3308	1.7712	1.9896	2.07241	2.01969	2.06388	2.0316	2.03169	2.02957	2.04203	1.9975
42.7561	0.616421	0.781147	1.32873	1.76914	1.98045	2.07378	2.01793	2.06146	2.03483	2.03255	2.02962	2.0363	1.99987
42.7813	0.617586	0.780187	1.33072	1.76771	1.98326	2.07101	2.01531	2.05897	2.03975	2.03495	2.0247	2.03361	2.00079
42.8064	0.615446	0.77792	1.33377	1.76064	1.97858	2.07077	2.01566	2.05631	2.04024	2.02919	2.0196	2.03134	1.99826
42.8316	0.613977	0.778217	1.33508	1.76326	1.97612	2.07105	2.01999	2.05413	2.03502	2.02862	2.01877	2.02886	2.00026
42.8567	0.622472	0.786744	1.34309	1.77037	1.98854	2.06473	2.01847	2.05718	2.03361	2.03773	2.01708	2.03325	2.00235
42.8818	0.623037	0.787014	1.34573	1.77123	1.982	2.05845	2.01868	2.05534	2.02912	2.03653	2.01569	2.02883	1.98855
42.907	0.618023	0.78526	1.33661	1.77636	1.97779	2.06128	2.0142	2.05863	2.02837	2.03149	2.01217	2.02553	1.99503
42.9321	0.611938	0.786395	1.33558	1.77574	1.98217	2.05808	2.00521	2.05969	2.02915	2.03373	2.01682	2.03225	1.99397
42.9573	0.625301	0.789241	1.34366	1.77121	1.98129	2.05615	2.01024	2.05357	2.02146	2.03519	2.01435	2.03175	1.9873
42.9824	0.623696	0.795007	1.34317	1.77123	1.97928	2.05673	2.01357	2.04798	2.01874	2.02545	2.01301	2.03119	1.99281
43.0075	0.623879	0.794152	1.34429	1.77127	1.98172	2.05667	2.00798	2.05495	2.0151	2.01807	2.0067	2.02548	1.9823
43.0327	0.623585	0.796173	1.34558	1.7721	1.97804	2.05601	2.01071	2.05702	2.01669	2.02471	2.00652	2.01971	1.99054
43.0578	0.619844	0.794791	1.34423	1.77407	1.98076	2.05776	2.00978	2.04846	2.01721	2.02614	2.00788	2.01762	1.98422
43.083	0.619026	0.795339	1.34342	1.77558	1.98298	2.05552	2.01131	2.04113	2.01913	2.0187	2.0131	2.02748	1.98642
43.1081	0.620582	0.795702	1.3455	1.77452	1.97617	2.05128	2.00818	2.04247	2.00992	2.00921	2.00759	2.02534	1.98223
43.1332	0.620145	0.798585	1.34906	1.77245	1.97089	2.05754	2.00684	2.0485	2.01152	2.01467	2.0041	2.01254	1.9927
43.1584	0.621002	0.793773	1.34814	1.77926	1.97696	2.05397	2.00866	2.04825	2.00645	1.99969	1.99571	2.01556	1.98917
43.1835	0.618204	0.797271	1.35033	1.77649	1.9735	2.05009	1.99997	2.04042	2.0202	2.01217	2.01106	2.02248	1.98775
43.2087	0.619757	0.803327	1.34813	1.78043	1.97162	2.05349	2.01034	2.03638	2.01369	2.01794	2.00631	2.01449	1.97967
43.2338	0.625559	0.801101	1.35149	1.77664	1.97508	2.04947	2.00737	2.03872	2.01064	2.00934	1.9985	2.01058	1.97781
43.259	0.620353	0.799192	1.3545	1.7688	1.97685	2.04987	2.00252	2.03719	2.01134	2.00808	1.99489	2.00983	1.97681
43.2841	0.620322	0.797818	1.35459	1.77569	1.98184	2.05291	2.00148	2.03453	2.00479	2.01688	2.0034	2.01332	1.97564
43.3092	0.616675	0.798283	1.35718	1.76892	1.98243	2.04406	2.00366	2.04042	2.01198	2.01289	1.99541	2.01552	1.97817
43.3344	0.619683	0.799587	1.35604	1.77588	1.97485	2.04198	1.99758	2.037	2.00853	2.01334	2.0003	2.00767	1.97522
43.3595	0.628416	0.801033	1.35818	1.76771	1.96875	2.04464	2.00432	2.03143	2.01028	2.01011	1.99687	2.00835	1.97289
43.3847	0.628939	0.811684	1.35905	1.76921	1.96627	2.04526	2.00104	2.03742	2.01021	2.00728	1.98975	2.01459	1.96772
43.4098	0.625031	0.803956	1.35168	1.77849	1.965	2.04282	1.99208	2.03328	1.99905	2.00845	1.98941	2.00855	1.96909
43.4349	0.620188	0.808997	1.35248	1.78465	1.96372	2.04278	1.9899	2.02945	1.99995	2.00512	1.99701	2.00207	1.98069
43.4601	0.627071	0.808983	1.36051	1.78075	1.96027	2.04433	1.99802	2.02864	2.00298	1.99908	1.99136	1.9974	1.97487
43.4852	0.627916	0.812272	1.3624	1.77258	1.96209	2.04003	1.98721	2.02668	2.00048	1.99656	1.98767	2.00437	1.96879
43.5104	0.626009	0.808763	1.36034	1.77767	1.96916	2.03929	2.00045	2.02746	1.99734	1.99587	1.99294	2.00057	1.96405
43.5355	0.623476	0.81007	1.36547	1.7713	1.96317	2.02294	1.98753	2.02798	1.99716	2.00353	1.99071	2.00834	1.96765
43.5607	0.627333	0.80994	1.36022	1.77842	1.95814	2.03814	1.98226	2.02197	1.99185	2.0046	1.99173	2.01058	1.96684
43.5858	0.626606	0.802584	1.36359	1.78105	1.95722	2.02593	1.98963	2.02432	1.9981	2.00056	1.98618	1.99784	1.96036
43.6109	0.624334	0.813354	1.37316	1.78277	1.96499	2.03718	1.9814	2.03207	1.99146	1.99696	1.98406	1.99464	1.95621
43.6361	0.626245	0.820224	1.36644	1.78009	1.96112	2.03652	1.98657	2.02643	1.98739	1.9942	1.98753	1.99402	1.96415
43.6612	0.6258	0.811181	1.37314	1.77346	1.95958	2.02049	1.98137	2.0268	1.99079	1.99737	1.98484	1.99746	1.95907
43.6864	0.623911	0.809794	1.37494	1.7714	1.95476	2.03291	1.98814	2.02339	1.98601	1.98799	1.98339	1.99121	1.95175
43.7115	0.623103	0.814151	1.36921	1.78558	1.96284	2.03079	1.9769	2.01218	1.98394	1.99384	1.98015	1.98842	1.95561
43.7366	0.624882	0.815651	1.37653	1.77871	1.96386	2.03236	1.97576	2.01236	1.9843	1.98773	1.98102	1.98489	1.95634
43.7618	0.623321	0.82235	1.36784	1.76687	1.94973	2.02081	1.98068	2.0126	1.98513	1.99359	1.97735	1.9876	1.95598
43.7869	0.627008	0.819788	1.36789	1.77031	1.95124	2.025	1.98419	2.01898	1.97778	1.99344	1.97879	1.99175	1.96347
43.8121	0.623729	0.821905	1.37217	1.77631	1.9564	2.03432	1.98168	2.01644	1.97681	1.99708	1.97562	1.9874	1.9611
43.8372	0.624385	0.821812	1.37754	1.78272	1.9622	2.0266	1.97559	2.01265	1.98304	1.98811	1.98475	1.98736	1.95332
43.8624	0.627663	0.822018	1.38035	1.78155	1.95733	2.02266	1.97327	2.00998	1.98528	1.98395	1.98468	1.99402	1.95629
43.8875	0.626683	0.82129	1.38004	1.77711	1.94918	2.02044	1.9774	2.003	1.99188	1.98123	1.97568	1.98819	1.95608
43.9126	0.626681	0.820471	1.3794	1.7774	1.94865	2.01269	1.97596	2.00204	1.98491	1.98253	1.97342	1.98452	1.95035
43.9378	0.626988	0.821933	1.37859	1.78158	1.95041	2.01202	1.97544	2.00927	1.97741	1.98803	1.97432	1.98583	1.95136
43.9629	0.632352	0.825829	1.38676	1.78299	1.95241	2.01244	1.97017	2.00451	1.97105	1.98701	1.97171	1.98372	1.95191
43.9881	0.631586	0.830822	1.38971	1.78588	1.96046	2.01796	1.96991	2.00192	1.97962	1.98131	1.96041	1.97178	1.94579
44.0132	0.631587	0.832276	1.38311	1.78755	1.95385	2.0144	1.97075	1.99994	1.97839	1.97722	1.96133	1.9749	1.94728
44.0383	0.626543	0.829749	1.38419	1.78218	1.94488	2.01589	1.96899	2.01135	1.98454	1.98166	1.97602	1.97134	1.95446
44.0635	0.630847	0.832295	1.38773	1.778	1.95122	2.01249	1.96607	2.00633	1.97763	1.98153	1.96649	1.98019	1.9465
44.0886	0.62948	0.833359	1.39147	1.77838	1.94866	2.0084	1.96191	2.00206	1.9713	1.97749	1.96315	1.97395	1.94387
44.1138	0.631294	0.834089	1.3936	1.78351	1.95067	2.00549	1.96354	2.00557	1.97331	1.98282	1.96149	1.97182	1.94536
44.1389	0.6363	0.835912	1.3905	1.77618	1.94866	2.002	1.9662	2.00411	1.97673	1.9768	1.96021	1.97213	1.94519
44.164	0.6379	0.83681	1.39149	1.773	1.94564	2.00445	1.96657	2.00115	1.97569	1.96052	1.96534	1.97405	1.93876
44.1892	0.630285	0.836496	1.40079	1.7814	1.94537	2.00862	1.96467	1.99959	1.96866	1.96112	1.96752	1.97386	1.93368
44.2143	0.629727	0.838142	1.39915	1.7771	1.93706	2.00603	1.95887	1.99702	1.96404	1.97185	1.95771	1.97486	1.94568
44.2395	0.631684	0.837866	1.38961	1.77955	1.93643	2.00348	1.95648	1.99775	1.96846	1.97246	1.95382	1.97502	1.94336
44.2646	0.632766	0.841262	1.39336	1.77736	1.94231	2.00261	1.95327	1.99223	1.96302	1.97117	1.9508	1.97578	1.93945
44.2898	0.635832	0.842811	1.3961	1.77625	1.94188	2.00506	1.95046	1.98758	1.95302	1.96357	1.95008	1.97731	1.93385
44.3149	0.634938	0.841079	1.39566	1.78643	1.93683	2.00614	1.95868	1.98994	1.96035	1.96544	1.95034	1.97238	1.93239
44.34	0.631799	0.845705	1.39706	1.77954	1.93857	2.00041	1.95707	1.99384	1.96398	1.96599	1.94744	1.97155	1.93816
44.3652	0.633891	0.845714	1.40406	1.77723	1.94759	1.99162	1.95392	1.99527	1.96161	1.95921	1.94782	1.96921	1.93183
44.3903	0.626696	0.845055	1.41151	1.77885	1.94805	1.9945	1.9549	1.99216	1.95496	1.96336	1.95378	1.96345	1.92948
44.4155	0.625753	0.843081	1.41517	1.77815	1.9471	1.99564	1.95508	1.98617	1.95188	1.96585	1.95582	1.96422	1.93585
44.4406	0.630442	0.843056	1.41231	1.78627	1.9426	1.99873	1.94693	1.98707	1.95146	1.95796	1.95155	1.96763	1.93379
44.4657	0.632332	0.846193	1.40368	1.79205	1.9364	1.99946	1.94806	1.99044	1.95695	1.95887	1.94786	1.9619	1.93221
44.4909	0.632964	0.84779	1.39646	1.78604	1.93582	1.99754	1.95101	1.98805	1.95281	1.95872	1.94961	1.96336	1.92385
44.516	0.62916	0.850855	1.40031	1.78286	1.9379	1.99901	1.9452	1.98253	1.95924	1.95407	1.94907	1.962	1.93009
44.5412	0.632474	0.851159	1.4092	1.78265	1.9315	1.99058	1.9458	1.98116	1.95832	1.95352	1.94602	1.96187	1.92976
44.5663	0.631304	0.850473	1.4159	1.77655	1.93653	1.97943	1.94902	1.97372	1.95989	1.95708	1.94787	1.95456	1.91548
44.5915	0.629371	0.848679	1.40858	1.78342	1.93305	1.97939	1.94865	1.97143	1.95642	1.95584	1.94697	1.95596	1.91894
44.6166	0.631918	0.849361	1.4174	1.78323	1.92471	1.9909	1.93944	1.97539	1.95417	1.95611	1.93931	1.95737	1.92229
44.6417	0.635903	0.854755	1.41449	1.78378	1.92556	1.98807	1.93596	1.98245	1.96145	1.95545	1.93986	1.95925	1.9224
44.6669	0.632992	0.856279	1.42067	1.77537	1.92625	1.98963	1.94204	1.97772	1.96281	1.9545	1.94042	1.95989	1.92409
44.692	0.638551	0.854348	1.41066	1.77995	1.92508	1.98775	1.93989	1.96918	1.94877	1.95023	1.93089	1.95102	1.92598
44.7172	0.63407	0.851937	1.41214	1.77815	1.92743	1.98344	1.94177	1.97833	1.94827	1.95672	1.9378	1.95447	1.9166
44.7423	0.634691	0.852035	1.41042	1.77512	1.93221	1.97892	1.94162	1.96408	1.95112	1.95347	1.93686	1.95213	1.90862
44.7674	0.639577	0.86077	1.41847	1.77834	1.91893	1.96918	1.94067	1.97814	1.94642	1.94392	1.93596	1.94744	1.91939
44.7926	0.636609	0.859059	1.41732	1.78456	1.92948	1.9761	1.94018	1.98794	1.93939	1.95347	1.9326	1.94277	1.91844
44.8177	0.635765	0.857841	1.42012	1.7822	1.93306	1.98353	1.94409	1.97221	1.94382	1.94818	1.93829	1.94901	1.9192
44.8429	0.634876	0.860567	1.42225	1.79026	1.91802	1.98631	1.93438	1.96403	1.94638	1.94749	1.93442	1.94489	1.91728
44.868	0.638044	0.866023	1.43902	1.79593	1.92474	1.98612	1.93506	1.9741	1.94181	1.94314	1.92932	1.95044	1.90767
44.8931	0.638034	0.861949	1.41777	1.78276	1.91255	1.98083	1.9299	1.96116	1.93919	1.93327	1.92815	1.95179	1.90836
44.9183	0.639911	0.863576	1.42646	1.78445	1.92453	1.98088	1.94654	1.96277	1.93762	1.93438	1.92958	1.94279	1.90949
44.9434	0.639768	0.863306	1.4272	1.78305	1.91956	1.96957	1.93264	1.95884	1.93501	1.93895	1.92331	1.93602	1.90896
44.9686	0.637733	0.871588	1.43412	1.77947	1.91975	1.97641	1.93018	1.96381	1.93932	1.94255	1.92671	1.94016	1.90832
44.9937	0.639695	0.867166	1.42767	1.7826	1.91435	1.97996	1.92463	1.96119	1.92636	1.93719	1.92339	1.93977	1.90841
45.0189	0.638808	0.867793	1.42876	1.77725	1.91109	1.97516	1.93246	1.97232	1.941	1.92938	1.92681	1.94338	1.90177
45.044	0.635432	0.869408	1.42619	1.77844	1.91537	1.97621	1.92274	1.95853	1.93653	1.92855	1.92648	1.94155	1.90643
45.0691	0.641726	0.868173	1.42831	1.78136	1.925	1.97917	1.92133	1.96486	1.9341	1.9416	1.92409	1.9455	1.90718
45.0943	0.638668	0.869612	1.43526	1.78214	1.91918	1.98314	1.91723	1.97083	1.9331	1.93331	1.91964	1.94401	1.90705
45.1194	0.637677	0.874074	1.43768	1.78519	1.90642	1.97146	1.92418	1.95454	1.93945	1.92389	1.92397	1.93144	1.89899
45.1446	0.638443	0.873164	1.43669	1.77702	1.90952	1.96475	1.92034	1.9455	1.93554	1.9246	1.92241	1.93383	1.89739
45.1697	0.63961	0.878206	1.43149	1.78098	1.91412	1.97688	1.9332	1.95442	1.93052	1.93894	1.91794	1.9298	1.90336
45.1948	0.645429	0.88183	1.43688	1.78365	1.90649	1.96252	1.92704	1.95964	1.92512	1.94213	1.91771	1.92827	1.89625
45.22	0.646728	0.880315	1.43522	1.78259	1.91994	1.96676	1.91795	1.95291	1.92661	1.93336	1.92429	1.93044	1.89343
45.2451	0.640273	0.881716	1.4278	1.78833	1.90328	1.96487	1.91868	1.95579	1.92588	1.92898	1.92	1.92792	1.89246
45.2703	0.641244	0.88473	1.43089	1.79399	1.90811	1.96393	1.9228	1.9539	1.93078	1.92739	1.91701	1.92751	1.90352
45.2954	0.641317	0.884851	1.44364	1.78303	1.90964	1.95315	1.92093	1.94521	1.92154	1.93314	1.91316	1.9282	1.89551
45.3206	0.638947	0.881678	1.44449	1.77959	1.9112	1.95756	1.91549	1.95311	1.92201	1.92499	1.91718	1.92408	1.89078
45.3457	0.642456	0.882506	1.44447	1.77878	1.90349	1.96425	1.9104	1.94531	1.92143	1.92064	1.9078	1.93062	1.89003
45.3708	0.642122	0.883065	1.44368	1.78423	1.91327	1.96756	1.91558	1.95133	1.93141	1.92984	1.92101	1.92698	1.89108
45.396	0.640684	0.882412	1.42932	1.78115	1.90128	1.95909	1.9098	1.94982	1.92541	1.92006	1.91052	1.93417	1.89575
45.4211	0.641434	0.887735	1.43447	1.77723	1.90965	1.96246	1.91077	1.93845	1.91948	1.92491	1.91199	1.91839	1.88778
45.4463	0.6525	0.888712	1.44231	1.77618	1.90792	1.95692	1.90849	1.93702	1.9178	1.91444	1.91163	1.92032	1.88325
45.4714	0.643142	0.889532	1.44389	1.7781	1.90388	1.95568	1.90713	1.94415	1.9222	1.92791	1.90585	1.9261	1.88844
45.4965	0.639634	0.891243	1.44304	1.78123	1.91301	1.96135	1.91043	1.94607	1.9141	1.91882	1.90513	1.92442	1.88798
45.5217	0.643992	0.891564	1.43943	1.77764	1.91248	1.96137	1.91364	1.93643	1.9126	1.91471	1.90931	1.92249	1.88281
45.5468	0.65116	0.893829	1.44273	1.7844	1.89791	1.95338	1.90942	1.93229	1.91588	1.91285	1.90312	1.91857	1.87985
45.572	0.648876	0.892	1.45225	1.77741	1.90249	1.95668	1.90152	1.93938	1.90982	1.91259	1.91021	1.91782	1.87797
45.5971	0.649895	0.898324	1.45676	1.77389	1.90054	1.95372	1.90638	1.93697	1.90778	1.91002	1.90392	1.91648	1.88099
45.6223	0.654149	0.901145	1.45545	1.78394	1.89218	1.94698	1.90385	1.94213	1.91409	1.91529	1.89698	1.91234	1.87139
45.6474	0.65253	0.90152	1.4562	1.7821	1.89284	1.95032	1.89765	1.93996	1.91093	1.91486	1.89481	1.91382	1.87704
45.6725	0.6547	0.901702	1.45612	1.77844	1.89376	1.9457	1.89883	1.93846	1.90673	1.91858	1.89618	1.91231	1.88585
45.6977	0.652173	0.908164	1.4611	1.77689	1.89826	1.94148	1.9001	1.93234	1.90383	1.91666	1.89752	1.91482	1.88051
45.7228	0.649536	0.906898	1.46261	1.77922	1.89858	1.93886	1.90496	1.92965	1.90526	1.90449	1.90156	1.92094	1.87827
45.748	0.647541	0.906629	1.46044	1.77767	1.90016	1.94089	1.90755	1.93314	1.90592	1.90143	1.90184	1.91904	1.87847
45.7731	0.650651	0.903503	1.45793	1.77865	1.89859	1.94572	1.90737	1.93051	1.90383	1.9057	1.89635	1.91092	1.87663
45.7982	0.652541	0.903855	1.45809	1.78014	1.89396	1.94471	1.90506	1.92921	1.90422	1.91077	1.89811	1.90464	1.87886
45.8234	0.650729	0.91172	1.46066	1.77871	1.89786	1.9461	1.90629	1.93303	1.9048	1.9056	1.90222	1.90703	1.8704
45.8485	0.649916	0.907467	1.46377	1.78107	1.89634	1.94775	1.89926	1.9284	1.90027	1.89512	1.89354	1.90278	1.87379
45.8737	0.652016	0.906487	1.46529	1.78121	1.89488	1.944	1.89237	1.92261	1.90131	1.89478	1.88802	1.90369	1.87129
45.8988	0.65344	0.911745	1.46591	1.7814	1.89208	1.93736	1.89631	1.92409	1.89876	1.90471	1.89093	1.91301	1.86711
45.9239	0.653714	0.915571	1.47419	1.7806	1.88975	1.92768	1.89721	1.92232	1.88648	1.91183	1.88805	1.91126	1.87271
45.9491	0.655788	0.916036	1.47232	1.77757	1.88815	1.92725	1.8915	1.92548	1.88918	1.90305	1.88623	1.90662	1.86757
45.9742	0.652441	0.915396	1.4634	1.77228	1.88955	1.93269	1.89256	1.9275	1.89596	1.90083	1.88319	1.90322	1.86618
45.9994	0.655311	0.918763	1.46945	1.77549	1.89192	1.92872	1.89059	1.92273	1.89642	1.90141	1.88673	1.89964	1.86823
46.0245	0.65438	0.919261	1.46818	1.77671	1.89162	1.9305	1.88486	1.92279	1.89726	1.89446	1.89069	1.89457	1.86751
46.0497	0.652567	0.917378	1.46771	1.77541	1.89285	1.93536	1.88953	1.92524	1.89843	1.89368	1.88536	1.89412	1.86526
46.0748	0.657061	0.916197	1.47242	1.78095	1.89011	1.93383	1.89222	1.92479	1.89617	1.89384	1.88538	1.89972	1.8564
46.0999	0.653251	0.922158	1.46665	1.78194	1.89033	1.93218	1.88985	1.9163	1.89609	1.8948	1.8895	1.90093	1.86463
46.1251	0.654757	0.918928	1.46633	1.78037	1.88397	1.93116	1.88497	1.91166	1.88924	1.88987	1.88721	1.90561	1.86196
46.1502	0.656773	0.922713	1.46594	1.78252	1.88194	1.9264	1.88377	1.91487	1.88062	1.89439	1.88244	1.89969	1.86679
46.1754	0.657105	0.925359	1.46602	1.78104	1.88633	1.92069	1.88249	1.90865	1.87964	1.89349	1.87833	1.89452	1.8665
46.2005	0.661664	0.922324	1.46548	1.77809	1.88493	1.92614	1.88248	1.90965	1.88148	1.88745	1.87834	1.8908	1.85799
46.2256	0.659653	0.92828	1.47042	1.77699	1.8801	1.91874	1.87345	1.90871	1.89003	1.88682	1.87793	1.89196	1.85462
46.2508	0.665263	0.925652	1.47242	1.77313	1.87878	1.92178	1.88126	1.91311	1.89093	1.88534	1.87569	1.88698	1.85942
46.2759	0.660243	0.927475	1.46935	1.77261	1.88569	1.92543	1.88137	1.90277	1.87945	1.88972	1.88025	1.88796	1.86384
46.3011	0.659482	0.928506	1.47149	1.77327	1.88038	1.92339	1.88254	1.90455	1.88304	1.89091	1.87506	1.89252	1.85255
46.3262	0.657645	0.932084	1.4746	1.77589	1.87834	1.91977	1.876	1.8998	1.87306	1.88756	1.88035	1.88216	1.85043
46.3514	0.66254	0.932933	1.4778	1.7773	1.87225	1.92117	1.87083	1.91698	1.87686	1.8791	1.87597	1.89128	1.8552
46.3765	0.65998	0.937302	1.48114	1.77763	1.88134	1.91927	1.87466	1.90599	1.88019	1.87211	1.87304	1.88702	1.85365
46.4016	0.65973	0.933061	1.47976	1.77966	1.88009	1.91478	1.87211	1.89677	1.87941	1.88141	1.86715	1.88099	1.84913
46.4268	0.664233	0.94022	1.48177	1.76016	1.88149	1.91267	1.87422	1.89994	1.87382	1.8801	1.86863	1.8828	1.84969
46.4519	0.665322	0.943726	1.48353	1.7768	1.8798	1.91496	1.87603	1.89873	1.88123	1.88281	1.87389	1.87776	1.85044
46.4771	0.662635	0.939981	1.48051	1.77847	1.87258	1.92182	1.87547	1.89671	1.86983	1.87802	1.87241	1.88211	1.85151
46.5022	0.661796	0.943369	1.49114	1.775	1.86062	1.91185	1.8721	1.89725	1.88905	1.87277	1.86453	1.87915	1.84795
46.5273	0.668144	0.943643	1.48383	1.77972	1.86345	1.90881	1.86679	1.9025	1.88198	1.87301	1.86822	1.8844	1.83874
46.5525	0.662464	0.951954	1.48167	1.77922	1.87531	1.91516	1.86348	1.89561	1.87204	1.87736	1.86657	1.88467	1.84961
46.5776	0.665308	0.943446	1.48614	1.7733	1.87434	1.90795	1.87192	1.89884	1.86453	1.86718	1.87092	1.88303	1.84211
46.6028	0.664658	0.939976	1.48667	1.7794	1.87356	1.90978	1.86585	1.89878	1.87028	1.87309	1.85922	1.88249	1.8354
46.6279	0.670252	0.945874	1.48356	1.77001	1.87195	1.89979	1.86991	1.89751	1.87452	1.87058	1.86216	1.88196	1.83859
46.653	0.666425	0.949015	1.49063	1.76631	1.86539	1.90344	1.86616	1.89523	1.87539	1.87373	1.85914	1.87473	1.84014
46.6782	0.66571	0.940319	1.47911	1.76815	1.86809	1.89245	1.87331	1.90007	1.86881	1.87033	1.85555	1.87384	1.84448
46.7033	0.664952	0.945778	1.48921	1.77811	1.86445	1.9023	1.86769	1.89068	1.87698	1.87586	1.84945	1.86948	1.84025
46.7285	0.671064	0.948069	1.49048	1.77102	1.86474	1.89865	1.8596	1.88795	1.87613	1.86885	1.84479	1.87564	1.8414
46.7536	0.67208	0.94777	1.48367	1.77469	1.86827	1.9076	1.85959	1.89064	1.86841	1.86726	1.8616	1.87311	1.83198
46.7788	0.669626	0.952312	1.48621	1.76236	1.86336	1.90129	1.85762	1.8845	1.86785	1.86247	1.85709	1.87481	1.83419
46.8039	0.670448	0.957584	1.48813	1.76709	1.86952	1.90988	1.8591	1.88199	1.85856	1.86907	1.85909	1.87227	1.82936
46.829	0.671998	0.959018	1.49065	1.77212	1.86487	1.90218	1.85385	1.88969	1.85835	1.86289	1.85561	1.87276	1.82676
46.8542	0.673782	0.962253	1.49472	1.77444	1.86667	1.90285	1.86391	1.88961	1.86077	1.86695	1.85861	1.86226	1.83231
46.8793	0.671866	0.956385	1.49591	1.76761	1.85922	1.89575	1.8547	1.88058	1.8611	1.86845	1.85481	1.87023	1.83388
46.9045	0.670902	0.958473	1.49444	1.76755	1.87458	1.8928	1.8681	1.88719	1.85539	1.85718	1.85104	1.86359	1.83584
46.9296	0.666598	0.9625	1.47879	1.77807	1.85606	1.90161	1.85619	1.88806	1.85597	1.85852	1.85153	1.86265	1.83145
46.9547	0.671176	0.964618	1.4886	1.7705	1.86517	1.91063	1.84634	1.88229	1.86836	1.85826	1.84851	1.85733	1.82825
46.9799	0.670588	0.967142	1.50107	1.77765	1.84982	1.89552	1.84471	1.87962	1.85528	1.85628	1.84388	1.86135	1.83372
47.005	0.673602	0.961515	1.49669	1.76988	1.85013	1.89626	1.8468	1.87881	1.85403	1.85884	1.85851	1.86786	1.82633
47.0302	0.67263	0.970925	1.50449	1.76625	1.85275	1.8959	1.84791	1.8715	1.85178	1.85878	1.85304	1.86432	1.82785
47.0553	0.676302	0.97377	1.49478	1.76507	1.85921	1.88556	1.84805	1.87681	1.85892	1.86347	1.85727	1.85636	1.82861
47.0805	0.673678	0.974313	1.48792	1.77447	1.8572	1.88433	1.84801	1.87774	1.85799	1.85602	1.85129	1.85899	1.82126
47.1056	0.674557	0.97732	1.49411	1.77342	1.85259	1.88178	1.84772	1.88305	1.84447	1.85601	1.84212	1.86617	1.82272
47.1307	0.678547	0.977672	1.49838	1.76492	1.85901	1.88503	1.8546	1.87319	1.85274	1.85076	1.83601	1.86124	1.82355
47.1559	0.678024	0.97604	1.49276	1.77132	1.86282	1.88418	1.84529	1.87117	1.8476	1.8511	1.8492	1.85825	1.81914
47.181	0.68113	0.972406	1.49535	1.75969	1.84587	1.88402	1.84169	1.87001	1.84659	1.84808	1.84479	1.85689	1.81781
47.2062	0.682526	0.97105	1.49745	1.76121	1.85895	1.88817	1.84271	1.86863	1.85353	1.85109	1.84539	1.84713	1.82594
47.2313	0.684577	0.980014	1.49752	1.77147	1.85885	1.88847	1.83993	1.86392	1.84339	1.84902	1.84323	1.84894	1.8201
47.2564	0.680568	0.980511	1.50534	1.76617	1.84591	1.88567	1.8468	1.86639	1.84556	1.84737	1.83775	1.84497	1.81277
47.2816	0.678918	0.986213	1.49959	1.76876	1.84704	1.88321	1.84212	1.8697	1.84002	1.85181	1.83219	1.85403	1.81297
47.3067	0.678456	0.985208	1.50167	1.76229	1.84833	1.88316	1.84005	1.86367	1.84379	1.84998	1.82959	1.83871	1.80834
47.3319	0.673559	0.989605	1.50798	1.76493	1.8473	1.8843	1.84205	1.86463	1.84492	1.85115	1.82656	1.84386	1.81227
47.357	0.675544	0.985937	1.50732	1.76426	1.84389	1.88933	1.83297	1.87152	1.84907	1.85077	1.83343	1.85442	1.80611
47.3821	0.678975	0.984647	1.50629	1.76274	1.83907	1.88546	1.83202	1.87464	1.84572	1.84758	1.83492	1.84842	1.81119
47.4073	0.681775	0.987209	1.5051	1.76115	1.84026	1.88032	1.83767	1.87157	1.84337	1.84497	1.83814	1.84306	1.81627
47.4324	0.683438	0.988121	1.50488	1.75842	1.84518	1.87817	1.83876	1.86109	1.84422	1.84478	1.84265	1.84413	1.81256
47.4576	0.680578	0.988366	1.50729	1.76134	1.84236	1.87409	1.83748	1.85565	1.8403	1.84199	1.83623	1.84269	1.80745
47.4827	0.680559	0.98938	1.50618	1.76657	1.83818	1.87237	1.83652	1.86154	1.83863	1.833	1.83433	1.84071	1.80997
47.5079	0.685648	0.990639	1.50612	1.76684	1.84521	1.8699	1.83174	1.86253	1.83433	1.8376	1.83689	1.83935	1.80754
47.533	0.682021	0.993507	1.50629	1.76906	1.84167	1.87193	1.83426	1.86021	1.83335	1.83784	1.82787	1.84438	1.80691
47.5581	0.687679	0.990102	1.51049	1.76553	1.83979	1.86523	1.83684	1.8512	1.82828	1.83356	1.82248	1.83669	1.80482
47.5833	0.69063	0.98917	1.50687	1.75796	1.8442	1.86851	1.83222	1.86038	1.83457	1.83302	1.82304	1.84447	1.80707
47.6084	0.686971	1.00133	1.51535	1.76117	1.83827	1.87383	1.82928	1.86457	1.8291	1.83763	1.82083	1.84864	1.81048
47.6336	0.690898	1.00416	1.5091	1.75801	1.83724	1.87339	1.82923	1.85655	1.82851	1.83157	1.81921	1.83779	1.80065
47.6587	0.688598	1.0063	1.51156	1.75724	1.83786	1.86568	1.82613	1.8544	1.82702	1.83055	1.81535	1.83708	1.79943
47.6838	0.688847	1.00711	1.5132	1.75612	1.8284	1.87097	1.82838	1.85763	1.8279	1.83076	1.82369	1.83929	1.79857
47.709	0.689357	0.999883	1.51446	1.76514	1.83527	1.86881	1.82524	1.8621	1.83302	1.83422	1.82476	1.83434	1.8013
47.7341	0.68934	0.999386	1.5178	1.76131	1.82984	1.86206	1.81877	1.85381	1.83364	1.83208	1.82315	1.82728	1.79742
47.7593	0.69451	0.998654	1.51312	1.76398	1.82684	1.86466	1.82315	1.85245	1.83328	1.83443	1.8171	1.82686	1.80048
47.7844	0.695435	1.00633	1.50333	1.76371	1.83429	1.86593	1.82272	1.85295	1.83557	1.8272	1.82064	1.83417	1.79784
47.8096	0.691633	1.00841	1.51115	1.76047	1.82691	1.86194	1.82396	1.85181	1.82775	1.82422	1.81801	1.83032	1.80286
47.8347	0.699741	1.008	1.51511	1.75757	1.8268	1.85448	1.82884	1.8457	1.82315	1.8235	1.81526	1.83038	1.79833
47.8598	0.694613	1.00895	1.51694	1.7598	1.82814	1.85737	1.82119	1.84086	1.83112	1.82357	1.82168	1.82527	1.7983
47.885	0.698815	1.01233	1.51507	1.76432	1.83511	1.85651	1.82906	1.84597	1.82468	1.81821	1.81528	1.82849	1.79564
47.9101	0.691258	1.01172	1.51411	1.75617	1.8229	1.8523	1.81511	1.83569	1.81905	1.82151	1.82187	1.8335	1.78961
47.9353	0.691575	1.01102	1.51519	1.76311	1.8245	1.84623	1.82013	1.84974	1.8188	1.82495	1.81091	1.81897	1.79904
47.9604	0.6979	1.02147	1.52086	1.76586	1.82683	1.84515	1.82724	1.83515	1.82078	1.82154	1.80972	1.82057	1.79905
47.9855	0.703246	1.01635	1.52604	1.76346	1.82872	1.84898	1.81226	1.83794	1.82486	1.81821	1.80651	1.8276	1.78598
48.0107	0.697042	1.02005	1.52096	1.75836	1.82699	1.85225	1.81147	1.83174	1.81551	1.82056	1.81147	1.82573	1.78268
48.0358	0.702544	1.02134	1.52119	1.76118	1.82241	1.85569	1.81144	1.84218	1.82491	1.81181	1.8132	1.8221	1.79106
48.061	0.699887	1.01611	1.51703	1.76053	1.82007	1.852	1.80813	1.83603	1.80539	1.81477	1.81134	1.8225	1.7895
48.0861	0.69963	1.01942	1.51946	1.76621	1.81569	1.84812	1.81611	1.84223	1.81792	1.81602	1.80592	1.81933	1.78813
48.1113	0.701292	1.01722	1.51306	1.75238	1.82211	1.86042	1.8038	1.8354	1.81219	1.81166	1.79803	1.81499	1.7817
48.1364	0.700702	1.01925	1.51906	1.75331	1.81979	1.85755	1.81205	1.83206	1.80747	1.81436	1.81173	1.82415	1.78701
48.1615	0.708753	1.02366	1.5213	1.75802	1.81724	1.83801	1.80425	1.84067	1.80565	1.81249	1.80421	1.82187	1.7838
48.1867	0.707879	1.02624	1.52221	1.75505	1.82552	1.83792	1.8102	1.83735	1.81181	1.81281	1.80384	1.82643	1.77851
48.2118	0.701722	1.02775	1.52391	1.7585	1.82034	1.84571	1.80139	1.83098	1.81363	1.811	1.80063	1.82437	1.77909
48.237	0.704745	1.03407	1.53664	1.75877	1.82044	1.84261	1.79761	1.83682	1.81765	1.81677	1.79803	1.8153	1.7793
48.2621	0.705578	1.02896	1.5208	1.76291	1.8178	1.84427	1.81311	1.83636	1.80673	1.80283	1.7975	1.81659	1.77844
48.2872	0.711006	1.02971	1.52252	1.76004	1.81645	1.83943	1.8054	1.8305	1.80674	1.80441	1.79796	1.81081	1.77942
48.3124	0.709297	1.04268	1.5236	1.75068	1.81364	1.83964	1.78765	1.82303	1.80484	1.80387	1.79556	1.80572	1.77746
48.3375	0.711678	1.03858	1.52751	1.75326	1.81302	1.83017	1.79379	1.82432	1.79797	1.80689	1.79855	1.80784	1.77712
48.3627	0.712117	1.03833	1.52607	1.76183	1.79429	1.83253	1.7998	1.83443	1.79918	1.80797	1.7963	1.8094	1.78132
48.3878	0.715686	1.04054	1.5206	1.74815	1.80919	1.83462	1.80401	1.82029	1.79985	1.80525	1.80073	1.81116	1.77506
48.4129	0.706659	1.03818	1.53496	1.74271	1.80213	1.83661	1.80276	1.8212	1.79504	1.79934	1.79404	1.80678	1.77273
48.4381	0.711685	1.04933	1.53001	1.74893	1.80796	1.84204	1.79424	1.82197	1.79697	1.80158	1.801	1.8059	1.77116
48.4632	0.716354	1.04213	1.52352	1.74644	1.81059	1.83836	1.79279	1.81863	1.7978	1.8051	1.79672	1.80428	1.77546
48.4884	0.7109	1.04543	1.52687	1.74707	1.81336	1.83351	1.79696	1.82584	1.80726	1.80057	1.78856	1.80288	1.77518
48.5135	0.715611	1.04657	1.53646	1.73731	1.81694	1.83134	1.78731	1.82207	1.79849	1.79215	1.78201	1.80154	1.77046
48.5387	0.715676	1.05088	1.53634	1.7528	1.80538	1.83218	1.79173	1.82234	1.80003	1.80551	1.79376	1.79561	1.77028
48.5638	0.714988	1.0529	1.53728	1.75555	1.79176	1.83574	1.79571	1.81504	1.79381	1.79735	1.79092	1.79939	1.76456
48.5889	0.716717	1.05535	1.53424	1.75502	1.79607	1.83312	1.79433	1.82791	1.79136	1.79252	1.78125	1.79187	1.77081
48.6141	0.7136	1.04653	1.5365	1.75568	1.79971	1.8319	1.79103	1.81808	1.79182	1.79052	1.78124	1.80318	1.7658
48.6392	0.715202	1.04901	1.5358	1.75327	1.80163	1.83974	1.79603	1.8136	1.79289	1.79231	1.79198	1.80179	1.76514
48.6644	0.714873	1.05249	1.53651	1.74958	1.80159	1.83192	1.7942	1.81475	1.79627	1.7942	1.79002	1.79994	1.76384
48.6895	0.716397	1.06085	1.53768	1.75361	1.80066	1.82735	1.78969	1.81445	1.79491	1.7902	1.78471	1.79465	1.76617
48.7146	0.720236	1.0558	1.53433	1.75443	1.79944	1.82625	1.78349	1.81837	1.78606	1.79184	1.77959	1.79206	1.76192
48.7398	0.722314	1.05922	1.53446	1.74658	1.79694	1.82221	1.78379	1.81729	1.7921	1.79636	1.78467	1.78824	1.76009
48.7649	0.719554	1.05602	1.52995	1.74961	1.79691	1.82075	1.78235	1.81371	1.79602	1.78848	1.77848	1.78586	1.7646
48.7901	0.72217	1.06214	1.5373	1.73877	1.80049	1.82232	1.7789	1.80723	1.79141	1.78116	1.78474	1.79436	1.77534
48.8152	0.72231	1.06657	1.54216	1.74438	1.79744	1.81752	1.77568	1.8055	1.78374	1.78316	1.77818	1.7925	1.76545
48.8404	0.721176	1.06613	1.53769	1.75037	1.79437	1.81343	1.78225	1.80588	1.78498	1.78677	1.7713	1.79337	1.76589
48.8655	0.726066	1.06707	1.53229	1.74392	1.79615	1.81758	1.78244	1.80804	1.77718	1.78278	1.77194	1.79392	1.76274
48.8906	0.728232	1.06548	1.52765	1.74177	1.79455	1.82056	1.77885	1.80683	1.77773	1.78765	1.77543	1.79615	1.76257
48.9158	0.725054	1.06832	1.52806	1.74256	1.78991	1.81673	1.77525	1.80182	1.77949	1.7823	1.77587	1.79143	1.75662
48.9409	0.721197	1.07323	1.5371	1.73842	1.78683	1.81336	1.77265	1.79867	1.77587	1.77563	1.77689	1.78849	1.75063
48.9661	0.720776	1.0719	1.54142	1.74052	1.78762	1.81685	1.77602	1.79923	1.77855	1.78047	1.77523	1.78917	1.75678
48.9912	0.725766	1.06773	1.53994	1.74263	1.79192	1.81978	1.77958	1.79664	1.77894	1.77976	1.7698	1.78191	1.75872
49.0163	0.728373	1.07149	1.54155	1.73454	1.78936	1.81379	1.77499	1.79574	1.77336	1.77644	1.77011	1.78726	1.7475
49.0415	0.729674	1.07756	1.54163	1.73951	1.7837	1.81304	1.7719	1.79886	1.77548	1.77582	1.76726	1.78636	1.74757
49.0666	0.729075	1.07373	1.54276	1.739	1.78392	1.81221	1.77187	1.79756	1.77352	1.78006	1.76795	1.78039	1.75045
49.0918	0.729841	1.06907	1.54382	1.73842	1.78299	1.80755	1.76852	1.7956	1.7657	1.77801	1.76734	1.78279	1.75209
49.1169	0.729879	1.07361	1.54323	1.74018	1.78789	1.80868	1.76816	1.79256	1.77086	1.77289	1.76531	1.78422	1.75161
49.142	0.727204	1.07903	1.53741	1.73984	1.79531	1.80731	1.76581	1.79679	1.77732	1.76955	1.76538	1.78174	1.74526
49.1672	0.730067	1.08468	1.5386	1.74141	1.78711	1.80405	1.76521	1.79802	1.77338	1.77037	1.76161	1.78138	1.74607
49.1923	0.737954	1.08165	1.54909	1.74219	1.77783	1.80405	1.76779	1.78456	1.77016	1.76982	1.75715	1.77841	1.75344
49.2175	0.739341	1.07947	1.54653	1.74828	1.78395	1.80247	1.76825	1.78925	1.77437	1.77045	1.76024	1.77763	1.74246
49.2426	0.735122	1.09062	1.54549	1.74214	1.78842	1.81122	1.76408	1.78631	1.76722	1.77459	1.76691	1.77871	1.73351
49.2678	0.734744	1.09753	1.53963	1.74185	1.78599	1.80695	1.76397	1.7896	1.76933	1.76994	1.76675	1.77839	1.74161
49.2929	0.743211	1.09424	1.54554	1.73468	1.78079	1.80486	1.76006	1.79107	1.76873	1.76364	1.7659	1.78207	1.74008
49.318	0.743785	1.09024	1.54469	1.73683	1.78116	1.80267	1.76314	1.79109	1.77023	1.76525	1.76337	1.77651	1.74412
49.3432	0.73795	1.08897	1.54727	1.74071	1.7787	1.79949	1.76464	1.78895	1.76541	1.7684	1.76233	1.77498	1.73994
49.3683	0.73717	1.09012	1.55242	1.73735	1.77914	1.79728	1.76194	1.78701	1.76212	1.76375	1.76141	1.772	1.73681
49.3935	0.744981	1.08914	1.5488	1.73893	1.7759	1.80056	1.76354	1.78394	1.76315	1.75669	1.75668	1.77027	1.73462
49.4186	0.743019	1.09617	1.5466	1.73395	1.7728	1.79299	1.75443	1.78157	1.76424	1.76387	1.75044	1.76428	1.73925
49.4437	0.744251	1.08983	1.53831	1.74067	1.77154	1.79181	1.75481	1.77879	1.75904	1.76408	1.75086	1.76912	1.73588
49.4689	0.747066	1.09018	1.53987	1.72802	1.77721	1.79362	1.75702	1.77995	1.76431	1.76069	1.75737	1.75925	1.74105
49.494	0.746911	1.09103	1.55385	1.73707	1.77748	1.78345	1.76379	1.77715	1.75991	1.75771	1.76421	1.76095	1.73737
49.5192	0.74704	1.09215	1.54715	1.73696	1.77415	1.78239	1.75419	1.77692	1.76323	1.75363	1.75508	1.75786	1.73579
49.5443	0.741436	1.09183	1.54322	1.72813	1.77418	1.77704	1.75381	1.77823	1.75781	1.75002	1.74832	1.75896	1.73584
49.5695	0.745902	1.09625	1.54534	1.73366	1.77778	1.79593	1.7512	1.78421	1.76033	1.76121	1.75729	1.76516	1.73117
49.5946	0.741433	1.10261	1.5429	1.72039	1.76584	1.79067	1.75635	1.77772	1.76268	1.74842	1.75801	1.76575	1.7241
49.6197	0.744208	1.09936	1.55328	1.72923	1.76472	1.79283	1.75669	1.77545	1.75273	1.7602	1.74808	1.76024	1.73293
49.6449	0.749654	1.1057	1.55056	1.74919	1.75571	1.78922	1.76522	1.77663	1.75125	1.74981	1.74842	1.76178	1.73159
49.67	0.747766	1.10764	1.55273	1.73819	1.7575	1.79199	1.75761	1.77924	1.75072	1.7575	1.74522	1.76153	1.72917
49.6952	0.7493	1.10626	1.55073	1.73968	1.76254	1.79095	1.74998	1.7773	1.75487	1.74759	1.74549	1.7584	1.73012
49.7203	0.751044	1.10859	1.54815	1.73454	1.7677	1.78538	1.74387	1.77504	1.76012	1.75149	1.747	1.75713	1.7314
49.7454	0.760414	1.111	1.55081	1.73204	1.7609	1.77595	1.74597	1.77678	1.7521	1.75036	1.73896	1.75752	1.7254
49.7706	0.754225	1.11367	1.55227	1.73655	1.76541	1.7829	1.75089	1.7713	1.75458	1.7546	1.73575	1.74773	1.71963
49.7957	0.755588	1.11746	1.54617	1.72949	1.76185	1.78782	1.74767	1.75376	1.74312	1.74758	1.73629	1.74595	1.71837
49.8209	0.756696	1.12077	1.54757	1.72635	1.7584	1.77931	1.74043	1.76593	1.75546	1.74844	1.74281	1.74872	1.71813
49.846	0.756176	1.12375	1.54881	1.72435	1.76824	1.77432	1.74923	1.76769	1.74444	1.7431	1.74554	1.75061	1.72327
49.8712	0.761072	1.12658	1.54574	1.71452	1.75955	1.78432	1.75235	1.78134	1.75137	1.74813	1.74409	1.75477	1.7229
49.8963	0.75844	1.11809	1.55391	1.73157	1.76703	1.77641	1.74588	1.77376	1.74613	1.74413	1.73502	1.75276	1.72288
49.9214	0.76137	1.11711	1.55988	1.73621	1.76313	1.77787	1.74974	1.76202	1.74199	1.75886	1.73953	1.75364	1.71559
49.9466	0.760498	1.12168	1.55682	1.72456	1.77144	1.77573	1.74532	1.76076	1.74544	1.74293	1.74212	1.75801	1.71188
49.9717	0.764024	1.12671	1.55027	1.7297	1.75664	1.77487	1.74343	1.7692	1.73722	1.74973	1.73006	1.75108	1.71312
49.9969	0.75902	1.12337	1.55694	1.72784	1.76402	1.77857	1.73892	1.76129	1.73556	1.74189	1.73058	1.74959	1.71569
50.022	0.759338	1.12328	1.55129	1.72163	1.75257	1.7791	1.74092	1.77201	1.75229	1.74799	1.73413	1.73936	1.71292
50.0471	0.767385	1.12246	1.54598	1.72515	1.7533	1.76661	1.73632	1.757	1.7436	1.74203	1.73069	1.74277	1.70894
50.0723	0.769981	1.1304	1.55173	1.72313	1.7597	1.77692	1.72986	1.76124	1.72703	1.73613	1.72321	1.74744	1.71694
50.0974	0.77309	1.13287	1.55261	1.7225	1.74863	1.77347	1.74436	1.76173	1.72944	1.73748	1.72956	1.74651	1.71228
50.1226	0.767594	1.12749	1.55335	1.7187	1.74652	1.76777	1.74289	1.7634	1.7382	1.73604	1.73276	1.74939	1.71233
50.1477	0.771129	1.13189	1.5506	1.71995	1.74819	1.7642	1.73818	1.75931	1.73545	1.73607	1.73525	1.74903	1.70501
50.1728	0.772601	1.1373	1.5545	1.71346	1.74529	1.76879	1.73934	1.75438	1.73051	1.73935	1.71999	1.73565	1.71747
50.198	0.771199	1.13767	1.55955	1.72312	1.74532	1.76304	1.7342	1.75581	1.73534	1.73987	1.72744	1.73966	1.71403
50.2231	0.775703	1.14255	1.55516	1.72344	1.74106	1.75524	1.72992	1.75676	1.7332	1.73285	1.72917	1.75067	1.7079
50.2483	0.774686	1.14113	1.55941	1.7134	1.73689	1.76288	1.7296	1.75295	1.726	1.73205	1.72443	1.7488	1.70769
50.2734	0.775346	1.1395	1.55559	1.71922	1.73424	1.76416	1.72905	1.75301	1.72673	1.73017	1.73317	1.74672	1.70818
50.2986	0.778249	1.14568	1.5604	1.72715	1.74057	1.76257	1.72744	1.75755	1.72269	1.72705	1.72727	1.74465	1.70576
50.3237	0.779454	1.14305	1.55784	1.72168	1.74433	1.76284	1.72691	1.75386	1.72785	1.72501	1.73602	1.73642	1.70516
50.3488	0.770708	1.14345	1.55283	1.71424	1.74773	1.7592	1.72451	1.75409	1.72485	1.72974	1.72771	1.73829	1.70376
50.374	0.775458	1.14844	1.5614	1.71355	1.74007	1.7571	1.72626	1.74796	1.72614	1.73002	1.71375	1.74165	1.6978
50.3991	0.779984	1.14698	1.55586	1.70888	1.74235	1.76615	1.72252	1.7461	1.72831	1.72435	1.70969	1.73569	1.69512
50.4243	0.783047	1.15045	1.55597	1.70706	1.74032	1.76631	1.72196	1.75319	1.72691	1.71946	1.71537	1.73228	1.69723
50.4494	0.782564	1.15534	1.56367	1.70933	1.743	1.75861	1.72245	1.74709	1.72042	1.71693	1.71862	1.73158	1.69557
50.4745	0.780215	1.15047	1.55866	1.71414	1.74112	1.76114	1.72319	1.74104	1.71741	1.71925	1.72017	1.72764	1.69698
50.4997	0.778746	1.14824	1.55665	1.72096	1.73818	1.7633	1.72267	1.74328	1.72382	1.723	1.71981	1.72694	1.69953
50.5248	0.780798	1.14821	1.55973	1.71406	1.73897	1.75955	1.72256	1.74093	1.72621	1.71838	1.71581	1.73554	1.69665
50.55	0.785112	1.15411	1.56069	1.71447	1.73454	1.75666	1.725	1.74288	1.72058	1.71979	1.70993	1.73026	1.70138
50.5751	0.785859	1.15723	1.56222	1.71342	1.73503	1.75866	1.72053	1.74039	1.71869	1.72154	1.70697	1.72758	1.70171
50.6003	0.784228	1.16011	1.56146	1.70875	1.73415	1.75605	1.71775	1.73695	1.72299	1.72166	1.71245	1.72503	1.69853
50.6254	0.783067	1.16555	1.56343	1.70776	1.73159	1.7523	1.71906	1.73883	1.72157	1.72206	1.71073	1.72204	1.70088
50.6505	0.786615	1.16123	1.56434	1.70151	1.73762	1.75192	1.71818	1.73771	1.71914	1.71623	1.7077	1.7269	1.69696
50.6757	0.794179	1.15529	1.55825	1.70225	1.74121	1.74934	1.71762	1.73648	1.71849	1.71158	1.7124	1.72564	1.69051
50.7008	0.798143	1.15418	1.55668	1.70444	1.73559	1.75082	1.71894	1.72996	1.71424	1.71278	1.71217	1.71933	1.6903
50.726	0.791889	1.16149	1.55614	1.70464	1.73319	1.75026	1.71895	1.72712	1.7142	1.71589	1.70749	1.71999	1.687
50.7511	0.792734	1.17011	1.54966	1.70903	1.73655	1.74479	1.71397	1.73745	1.71531	1.71327	1.71096	1.72139	1.69004
50.7762	0.797513	1.16262	1.55769	1.7075	1.73252	1.74005	1.7133	1.73756	1.71556	1.70698	1.70817	1.7145	1.68387
50.8014	0.795631	1.15803	1.55472	1.70577	1.72768	1.75028	1.71042	1.73316	1.71269	1.72029	1.69949	1.72185	1.69006
50.8265	0.795314	1.16798	1.55507	1.70486	1.72178	1.74581	1.71129	1.73469	1.70694	1.70781	1.70748	1.72257	1.69026
50.8517	0.792611	1.17702	1.55701	1.71007	1.72939	1.74146	1.71865	1.73061	1.71146	1.70823	1.70653	1.72169	1.68537
50.8768	0.79726	1.17101	1.56082	1.70489	1.72596	1.73375	1.71361	1.72952	1.70227	1.71297	1.70197	1.72247	1.68799
50.9019	0.798632	1.17385	1.56273	1.70247	1.7247	1.73808	1.70705	1.72553	1.7067	1.70829	1.70043	1.7169	1.69365
50.9271	0.798259	1.17136	1.56654	1.7024	1.71416	1.74118	1.71077	1.72581	1.70445	1.71085	1.69517	1.71517	1.68771
50.9522	0.800937	1.17335	1.55193	1.70587	1.71524	1.73681	1.7065	1.72796	1.70849	1.70765	1.70702	1.71535	1.68232
50.9774	0.805196	1.1725	1.55703	1.70539	1.72024	1.73669	1.70498	1.72635	1.70738	1.70749	1.70659	1.7165	1.67908
51.0025	0.805233	1.17925	1.57124	1.70638	1.71802	1.73946	1.70285	1.71555	1.70465	1.70417	1.69266	1.70971	1.68391
51.0277	0.804636	1.18242	1.55949	1.6994	1.7192	1.7382	1.71042	1.72067	1.70537	1.70549	1.69207	1.70844	1.6769
51.0528	0.809928	1.17959	1.55736	1.70411	1.71279	1.73163	1.6978	1.72354	1.70241	1.69756	1.69619	1.71372	1.67811
51.0779	0.809154	1.17351	1.56116	1.70381	1.71539	1.72766	1.70204	1.72001	1.69933	1.69486	1.69722	1.7187	1.67758
51.1031	0.80937	1.17948	1.55663	1.7067	1.7217	1.72831	1.70005	1.7268	1.70084	1.70545	1.6974	1.70788	1.67397
51.1282	0.813224	1.18074	1.55746	1.6922	1.71616	1.73528	1.69654	1.71748	1.69629	1.70188	1.69428	1.71256	1.67386
51.1534	0.811022	1.18271	1.56663	1.70463	1.71442	1.73365	1.70013	1.72148	1.70232	1.70482	1.69493	1.70471	1.67261
51.1785	0.809817	1.19187	1.56407	1.69853	1.71651	1.72763	1.702	1.71819	1.70555	1.69583	1.69264	1.70766	1.66977
51.2036	0.811863	1.1875	1.5604	1.69857	1.71345	1.73408	1.70608	1.71851	1.69482	1.68865	1.69139	1.69902	1.67182
51.2288	0.816506	1.18844	1.55398	1.69709	1.70795	1.72379	1.70162	1.70492	1.69294	1.69361	1.69204	1.70578	1.66831
51.2539	0.813677	1.19126	1.55065	1.69137	1.70818	1.71878	1.70451	1.71405	1.69759	1.69306	1.68584	1.70539	1.67459
51.2791	0.81892	1.18519	1.55907	1.69588	1.71059	1.72274	1.69287	1.70817	1.69969	1.68553	1.67883	1.70779	1.66888
51.3042	0.81283	1.19412	1.54977	1.6889	1.70939	1.72406	1.69487	1.71383	1.6998	1.69486	1.69029	1.6998	1.66795
51.3294	0.814347	1.18579	1.55502	1.69638	1.70592	1.72097	1.70038	1.70448	1.70281	1.69515	1.68215	1.70507	1.66545
51.3545	0.820012	1.19298	1.55627	1.69092	1.71101	1.72668	1.70005	1.70653	1.69663	1.69209	1.69015	1.69998	1.66551
51.3796	0.816895	1.19367	1.56213	1.68844	1.7058	1.72289	1.69379	1.71125	1.68998	1.68785	1.68773	1.69775	1.67144
51.4048	0.815792	1.19795	1.56178	1.68874	1.70615	1.7185	1.69198	1.70995	1.68619	1.69449	1.67754	1.69714	1.6727
51.4299	0.822444	1.19092	1.56053	1.69798	1.69935	1.72532	1.69701	1.70561	1.68577	1.68992	1.68268	1.69399	1.67147
51.4551	0.825547	1.19243	1.55968	1.69594	1.69617	1.72425	1.69594	1.70453	1.68898	1.69944	1.68635	1.70307	1.6637
51.4802	0.818822	1.20505	1.55711	1.6774	1.69475	1.7207	1.69002	1.71169	1.68492	1.69605	1.68123	1.69941	1.66197
51.5053	0.8212	1.19909	1.56898	1.69443	1.69911	1.72848	1.6906	1.70844	1.69212	1.69161	1.68	1.69386	1.66165
51.5305	0.826508	1.19567	1.56615	1.69383	1.70081	1.72004	1.69112	1.70597	1.69019	1.68633	1.68375	1.69181	1.66378
51.5556	0.82506	1.20372	1.5639	1.69383	1.69982	1.71989	1.69359	1.70992	1.6877	1.67907	1.67939	1.69597	1.66034
51.5808	0.821899	1.20157	1.55144	1.69238	1.70479	1.72506	1.6853	1.70982	1.68147	1.68432	1.67691	1.69155	1.66376
51.6059	0.829883	1.20458	1.54945	1.6993	1.70642	1.71828	1.68742	1.70949	1.69012	1.67871	1.67376	1.68853	1.66204
51.631	0.837128	1.20065	1.56353	1.69489	1.68648	1.72008	1.69018	1.70239	1.6856	1.67937	1.67396	1.68751	1.66029
51.6562	0.838923	1.19762	1.56618	1.69403	1.69584	1.71162	1.68772	1.71029	1.68598	1.69008	1.67358	1.68921	1.65674
51.6813	0.830915	1.20589	1.55779	1.68465	1.68743	1.71522	1.67845	1.70302	1.6828	1.6866	1.67161	1.69471	1.6572
51.7065	0.835223	1.2053	1.55825	1.68552	1.68933	1.7146	1.68453	1.69634	1.68354	1.68748	1.68139	1.68947	1.6525
51.7316	0.840674	1.20657	1.56099	1.69967	1.697	1.70797	1.68325	1.69672	1.67557	1.68519	1.68025	1.69004	1.65503
51.7568	0.837568	1.21107	1.55784	1.69153	1.69828	1.71626	1.675	1.70321	1.67533	1.68224	1.67304	1.67701	1.65366
51.7819	0.843124	1.20767	1.56132	1.67743	1.69307	1.7119	1.67513	1.69826	1.6795	1.67888	1.67241	1.68447	1.6557
51.807	0.838541	1.20738	1.56295	1.67943	1.6941	1.70495	1.67334	1.69462	1.67609	1.67763	1.66133	1.67951	1.651
51.8322	0.835041	1.21595	1.54936	1.68123	1.68999	1.70632	1.6743	1.69261	1.66866	1.67055	1.66258	1.68604	1.64567
51.8573	0.837303	1.21493	1.55493	1.67714	1.696	1.70638	1.68089	1.70008	1.67239	1.67968	1.67503	1.68942	1.65858
51.8825	0.843486	1.21513	1.55673	1.68007	1.69686	1.70565	1.67649	1.69395	1.67211	1.68	1.67111	1.68655	1.65552
51.9076	0.843134	1.21867	1.55533	1.67942	1.69254	1.70562	1.67481	1.69086	1.68138	1.6762	1.664	1.67988	1.64519
51.9327	0.846372	1.20994	1.55319	1.68187	1.68505	1.70307	1.67235	1.69026	1.67945	1.67624	1.66169	1.68296	1.64651
51.9579	0.846939	1.21276	1.55887	1.67876	1.67884	1.7004	1.67069	1.68733	1.66785	1.6727	1.66238	1.68111	1.652
51.983	0.844877	1.21775	1.55936	1.6765	1.6813	1.69639	1.66983	1.68547	1.6647	1.66457	1.65754	1.67832	1.64936
52.0082	0.84748	1.22413	1.56279	1.67749	1.68241	1.69626	1.66965	1.68101	1.6673	1.66258	1.65934	1.68067	1.64697
52.0333	0.848393	1.2244	1.56409	1.68152	1.67402	1.7003	1.67319	1.6805	1.6701	1.66695	1.66144	1.68268	1.64457
52.0585	0.850818	1.2222	1.55334	1.67813	1.68011	1.70266	1.66781	1.69026	1.66867	1.66202	1.65847	1.67135	1.64199
52.0836	0.852361	1.21901	1.55999	1.67179	1.68031	1.69814	1.66907	1.69097	1.66576	1.66191	1.65813	1.67435	1.63893
52.1087	0.854046	1.22569	1.56469	1.67154	1.67372	1.69046	1.67237	1.68643	1.66823	1.66392	1.65827	1.676	1.6363
52.1339	0.857654	1.23083	1.56049	1.6774	1.67732	1.69133	1.66898	1.68121	1.67018	1.66121	1.65823	1.66947	1.64021
52.159	0.857855	1.23242	1.56047	1.67584	1.67493	1.69499	1.66327	1.67902	1.66845	1.66449	1.66155	1.67417	1.64078
52.1842	0.857463	1.23239	1.56228	1.67116	1.66705	1.69453	1.66108	1.68239	1.66783	1.66712	1.66218	1.67618	1.64153
52.2093	0.856647	1.22925	1.56162	1.67522	1.66502	1.69226	1.66379	1.67689	1.66353	1.66427	1.65881	1.66828	1.63973
52.2344	0.853533	1.23355	1.56409	1.67428	1.67552	1.69195	1.66358	1.6715	1.66129	1.65908	1.65468	1.66462	1.63388
52.2596	0.854735	1.22976	1.5638	1.67218	1.68905	1.69251	1.66085	1.68173	1.66574	1.6573	1.64811	1.66689	1.63582
52.2847	0.858869	1.22728	1.56436	1.66905	1.67834	1.6865	1.65698	1.68163	1.66618	1.66069	1.64908	1.6629	1.63524
52.3099	0.864734	1.22999	1.56114	1.66811	1.67044	1.68481	1.65723	1.67548	1.66058	1.65548	1.65206	1.66114	1.63435
52.335	0.868764	1.23846	1.55414	1.66845	1.67344	1.69079	1.65661	1.68004	1.65738	1.65223	1.6544	1.66393	1.63257
52.3602	0.859006	1.24005	1.56151	1.66792	1.6744	1.69415	1.65346	1.68084	1.65535	1.65793	1.65572	1.66453	1.62838
52.3853	0.857388	1.23343	1.57232	1.669	1.67257	1.68847	1.65848	1.67606	1.65943	1.65863	1.65268	1.66588	1.62474
52.4104	0.864382	1.23574	1.55274	1.66359	1.67023	1.68333	1.65991	1.67314	1.66065	1.65524	1.6532	1.66688	1.62672
52.4356	0.862048	1.23967	1.55438	1.66234	1.67569	1.68461	1.65336	1.67452	1.65904	1.64847	1.64836	1.67206	1.63443
52.4607	0.871935	1.24108	1.55849	1.66706	1.67169	1.68628	1.65032	1.66855	1.65418	1.64363	1.64251	1.67049	1.63414
52.4859	0.874144	1.24338	1.55414	1.65967	1.67262	1.68404	1.65114	1.67308	1.6453	1.6621	1.64761	1.6663	1.6292
52.511	0.872701	1.2435	1.55769	1.66063	1.66504	1.67938	1.65606	1.6739	1.6467	1.66013	1.64863	1.6654	1.63105
52.5361	0.87284	1.24149	1.56228	1.6621	1.67102	1.68131	1.65026	1.66607	1.65415	1.64871	1.64128	1.65805	1.62886
52.5613	0.87594	1.24709	1.56245	1.66436	1.66673	1.68327	1.65277	1.67538	1.64459	1.64859	1.63629	1.65695	1.62793
52.5864	0.885213	1.24408	1.55756	1.66799	1.66602	1.67425	1.65191	1.6639	1.6493	1.65894	1.64644	1.65533	1.62771
52.6116	0.881538	1.24648	1.55332	1.66515	1.66132	1.6786	1.64588	1.66312	1.64866	1.651	1.6455	1.65419	1.61861
52.6367	0.886144	1.25598	1.56554	1.66345	1.66434	1.67928	1.6475	1.66984	1.64846	1.65407	1.64214	1.65841	1.62306
52.6618	0.879426	1.24765	1.55228	1.66199	1.66566	1.67455	1.64399	1.66567	1.64547	1.64565	1.64167	1.65673	1.62231
52.687	0.885028	1.24538	1.54923	1.65904	1.66197	1.67194	1.63545	1.66517	1.6507	1.64772	1.63193	1.65918	1.62217
52.7121	0.884544	1.25423	1.55559	1.65603	1.66241	1.66966	1.63865	1.66719	1.6387	1.65516	1.62634	1.65562	1.62318
52.7373	0.889747	1.2475	1.55759	1.65303	1.65768	1.66871	1.64936	1.65605	1.64765	1.65172	1.63668	1.64543	1.6217
52.7624	0.889101	1.25449	1.55623	1.66231	1.66152	1.67065	1.64138	1.64813	1.63697	1.63932	1.63219	1.65348	1.61362
52.7876	0.888484	1.26509	1.55165	1.66718	1.66089	1.6707	1.63797	1.66652	1.63887	1.65119	1.63939	1.64753	1.61455
52.8127	0.885273	1.24537	1.55867	1.6593	1.66893	1.67509	1.64341	1.66239	1.64056	1.64963	1.63748	1.65274	1.60913
52.8378	0.890647	1.25324	1.55413	1.65657	1.66028	1.67371	1.64063	1.65699	1.64991	1.64813	1.63499	1.65304	1.61608
52.863	0.891926	1.24835	1.56116	1.66155	1.65842	1.67121	1.64534	1.65319	1.63965	1.63822	1.63512	1.65313	1.61339
52.8881	0.893436	1.24785	1.5547	1.65644	1.65698	1.67099	1.64279	1.6601	1.64277	1.64512	1.63196	1.65166	1.61681
52.9133	0.888082	1.25184	1.55954	1.65199	1.64431	1.66765	1.63454	1.65807	1.63671	1.6436	1.63331	1.64727	1.61901
52.9384	0.886595	1.25711	1.56503	1.65526	1.65316	1.65797	1.63965	1.65781	1.63308	1.63739	1.63036	1.64588	1.61253
52.9635	0.893652	1.26364	1.5503	1.65603	1.65117	1.66332	1.64397	1.65504	1.63511	1.63607	1.6325	1.64887	1.61315
52.9887	0.895557	1.26289	1.56743	1.65555	1.65274	1.66541	1.63911	1.66346	1.63757	1.63562	1.62866	1.63866	1.61371
53.0138	0.899446	1.25692	1.55481	1.65434	1.64694	1.65384	1.63334	1.65046	1.63264	1.62561	1.62804	1.63854	1.61421
53.039	0.900593	1.25835	1.55632	1.65325	1.64707	1.65624	1.64168	1.65602	1.63267	1.62468	1.62075	1.64765	1.6133
53.0641	0.901318	1.26498	1.55853	1.64998	1.64708	1.66637	1.63949	1.65289	1.62761	1.62655	1.62157	1.64179	1.61633
53.0893	0.903584	1.2691	1.56215	1.65428	1.65413	1.65473	1.62785	1.64841	1.63321	1.63433	1.62088	1.64362	1.60295
53.1144	0.907517	1.26487	1.56025	1.63773	1.6449	1.65594	1.62969	1.64324	1.62328	1.63492	1.62015	1.63918	1.60307
53.1395	0.907383	1.27261	1.55732	1.64472	1.64513	1.66301	1.62431	1.64277	1.6338	1.64277	1.61992	1.64339	1.60638
53.1647	0.909621	1.27225	1.53816	1.64806	1.64298	1.66183	1.62969	1.65201	1.6305	1.63919	1.61722	1.64065	1.60238
53.1898	0.905257	1.2711	1.5469	1.64988	1.64581	1.66359	1.62998	1.6469	1.62622	1.63548	1.61607	1.6404	1.60671
53.215	0.915375	1.26878	1.56074	1.64547	1.65549	1.65922	1.6303	1.64367	1.62562	1.62937	1.61388	1.64138	1.60462
53.2401	0.910781	1.26513	1.55788	1.64531	1.64568	1.66071	1.63004	1.63575	1.62593	1.63835	1.61885	1.63606	1.60245
53.2652	0.910093	1.2745	1.54252	1.65163	1.64735	1.65261	1.62614	1.63658	1.62669	1.63495	1.61678	1.6404	1.60224
53.2904	0.916174	1.27998	1.54816	1.64713	1.64028	1.65338	1.62737	1.64823	1.62644	1.62679	1.61841	1.6393	1.59701
53.3155	0.918715	1.27347	1.5417	1.65431	1.63676	1.65172	1.62454	1.64027	1.62376	1.62771	1.61174	1.63471	1.59942
53.3407	0.917416	1.27716	1.5503	1.64409	1.64354	1.65444	1.62062	1.63781	1.6232	1.62654	1.60669	1.62633	1.60299
53.3658	0.918251	1.27727	1.54829	1.63304	1.63731	1.651	1.61572	1.64157	1.61693	1.62406	1.60222	1.62702	1.60022
53.3909	0.920479	1.27917	1.54977	1.63531	1.63518	1.65324	1.61844	1.63778	1.61864	1.61978	1.60387	1.64159	1.59602
53.4161	0.915392	1.27798	1.54513	1.63977	1.63737	1.65509	1.62599	1.63122	1.61447	1.61861	1.60978	1.6377	1.60025
53.4412	0.92326	1.27509	1.54935	1.63439	1.63837	1.65517	1.62768	1.63602	1.61411	1.62895	1.61327	1.62991	1.59768
53.4664	0.927519	1.27822	1.55348	1.64154	1.63691	1.65078	1.61862	1.63821	1.61661	1.6225	1.60777	1.63054	1.59492
53.4915	0.921579	1.28027	1.5479	1.64244	1.63643	1.65081	1.61814	1.63748	1.62087	1.6289	1.60235	1.62869	1.60062
53.5167	0.915022	1.28557	1.55001	1.63203	1.63599	1.64295	1.61863	1.6339	1.61927	1.62641	1.60424	1.62506	1.60067
53.5418	0.923429	1.28421	1.54709	1.63325	1.63508	1.64168	1.61493	1.63166	1.61672	1.62529	1.61342	1.62987	1.59626
53.5669	0.921482	1.29221	1.54324	1.64066	1.63104	1.64076	1.61497	1.63639	1.61656	1.61579	1.61365	1.62196	1.59615
53.5921	0.92662	1.28565	1.55552	1.63482	1.62808	1.64413	1.6179	1.63035	1.62012	1.60849	1.60946	1.6273	1.59725
53.6172	0.929991	1.28602	1.55306	1.62985	1.62916	1.64481	1.61582	1.62257	1.61282	1.61048	1.60693	1.62158	1.59373
53.6424	0.93321	1.28512	1.55113	1.63377	1.62995	1.6443	1.61747	1.6267	1.60812	1.61022	1.60651	1.62455	1.59501
53.6675	0.93342	1.28352	1.5511	1.63892	1.62875	1.64472	1.62069	1.63265	1.61298	1.60882	1.60285	1.62325	1.58958
53.6926	0.929703	1.28797	1.54674	1.63484	1.63099	1.64314	1.61623	1.63036	1.61466	1.61092	1.59856	1.61661	1.58244
53.7178	0.932466	1.29042	1.54748	1.63048	1.63355	1.6407	1.61244	1.62584	1.60606	1.6159	1.59946	1.61938	1.59348
53.7429	0.932055	1.29111	1.54412	1.63589	1.62892	1.63807	1.61282	1.62878	1.60294	1.61322	1.60222	1.61774	1.58681
53.7681	0.942086	1.29078	1.54959	1.63129	1.62515	1.63426	1.60314	1.63024	1.60505	1.6064	1.60531	1.6185	1.58971
53.7932	0.949561	1.28871	1.55276	1.63138	1.62103	1.63026	1.60217	1.62916	1.60447	1.60627	1.59832	1.61701	1.59108
53.8184	0.950712	1.28959	1.54685	1.62964	1.61895	1.63306	1.60489	1.62206	1.60355	1.60594	1.5956	1.61268	1.5871
53.8435	0.948654	1.29079	1.54566	1.62647	1.62042	1.63649	1.59539	1.61479	1.60345	1.60001	1.59436	1.60662	1.58515
53.8686	0.944428	1.29155	1.54427	1.63496	1.62265	1.63515	1.58981	1.6211	1.60628	1.60234	1.59571	1.61338	1.586
53.8938	0.943461	1.29407	1.54519	1.63463	1.62268	1.63624	1.59331	1.62259	1.5985	1.60676	1.59424	1.61517	1.58165
53.9189	0.948841	1.29198	1.54107	1.62766	1.62296	1.6353	1.59226	1.61835	1.59853	1.6008	1.5956	1.61252	1.58152
53.9441	0.946999	1.29305	1.54266	1.62921	1.62292	1.63164	1.58779	1.61683	1.60132	1.60034	1.58943	1.61016	1.5782
53.9692	0.941306	1.2929	1.54784	1.63095	1.61918	1.6302	1.588	1.61453	1.60138	1.59766	1.58485	1.6133	1.58184
53.9943	0.949754	1.29544	1.54297	1.63179	1.61871	1.63342	1.58792	1.6107	1.59742	1.59978	1.58336	1.61136	1.585
54.0195	0.948155	1.29498	1.54673	1.62559	1.61362	1.62471	1.58878	1.61727	1.59754	1.6002	1.58724	1.61341	1.58098
54.0446	0.953943	1.29606	1.54365	1.62238	1.62081	1.61656	1.58417	1.61223	1.59625	1.59668	1.58372	1.61859	1.58081
54.0698	0.954847	1.29605	1.54136	1.62315	1.62143	1.62228	1.58086	1.60368	1.59908	1.59716	1.59038	1.61016	1.5772
54.0949	0.952236	1.29834	1.54256	1.62275	1.61659	1.62284	1.58269	1.60278	1.57926	1.59809	1.58355	1.61002	1.57677
54.1201	0.954792	1.29512	1.54067	1.61491	1.61306	1.61989	1.58506	1.61991	1.59014	1.59739	1.59153	1.60871	1.57809
54.1452	0.957208	1.29717	1.5369	1.617	1.61456	1.61543	1.58071	1.6083	1.58341	1.59493	1.58513	1.61126	1.57111
54.1703	0.94856	1.3001	1.54538	1.61782	1.60411	1.62228	1.58126	1.61306	1.59596	1.60149	1.58499	1.60185	1.56928
54.1955	0.952926	1.30473	1.54737	1.62166	1.60906	1.61976	1.58455	1.60794	1.59253	1.59928	1.58606	1.60069	1.56848
54.2206	0.956638	1.30939	1.54852	1.61896	1.61967	1.62368	1.57839	1.61743	1.59733	1.59577	1.58732	1.60486	1.56881
54.2458	0.952048	1.29492	1.54033	1.62489	1.61751	1.61532	1.57696	1.61171	1.59396	1.58902	1.58562	1.60908	1.56683
54.2709	0.956548	1.29836	1.53986	1.62182	1.61424	1.62182	1.57999	1.61773	1.59261	1.59607	1.58785	1.60298	1.56574
54.296	0.956201	1.30178	1.53891	1.61989	1.60944	1.62446	1.57727	1.61939	1.59558	1.59169	1.58506	1.60703	1.56843
54.3212	0.956562	1.30098	1.54359	1.61641	1.60808	1.62127	1.57811	1.60604	1.59079	1.58852	1.58043	1.60936	1.56251
54.3463	0.963627	1.31341	1.53982	1.61158	1.60408	1.61539	1.56877	1.60531	1.58963	1.5808	1.57933	1.60464	1.56577
54.3715	0.968009	1.30846	1.54416	1.61411	1.60236	1.61978	1.57667	1.60939	1.59581	1.59874	1.5804	1.60202	1.57086
54.3966	0.972773	1.30693	1.53753	1.61918	1.59706	1.61229	1.58141	1.6067	1.58876	1.58807	1.57317	1.59988	1.56583
54.4217	0.971361	1.30471	1.53198	1.61778	1.59214	1.61457	1.56776	1.60376	1.59035	1.58715	1.58163	1.59543	1.56394
54.4469	0.966043	1.307	1.54274	1.61199	1.60383	1.62253	1.56995	1.60393	1.57879	1.57233	1.57882	1.59812	1.56444
54.472	0.972798	1.30812	1.53923	1.60469	1.60184	1.61438	1.57556	1.60265	1.58725	1.58548	1.57976	1.59349	1.56417
54.4972	0.97126	1.31045	1.54507	1.61434	1.59684	1.61344	1.56289	1.60037	1.58429	1.57885	1.56798	1.60079	1.56178
54.5223	0.975085	1.31002	1.54369	1.61065	1.59104	1.61259	1.57125	1.60704	1.58349	1.58656	1.57802	1.58877	1.55346
54.5475	0.975214	1.31456	1.53825	1.61197	1.59616	1.61347	1.57941	1.59195	1.57815	1.58017	1.57113	1.59454	1.5578
54.5726	0.978813	1.31395	1.53592	1.61271	1.5987	1.61081	1.56642	1.59242	1.58684	1.58366	1.58219	1.58468	1.55556
54.5977	0.974142	1.31729	1.5295	1.61278	1.59352	1.60896	1.56672	1.58876	1.58306	1.58632	1.57825	1.58701	1.56232
54.6229	0.981933	1.31369	1.52932	1.60997	1.59841	1.60856	1.5661	1.59212	1.58025	1.57659	1.57967	1.58667	1.55492
54.648	0.976361	1.3121	1.53533	1.61277	1.5987	1.61736	1.56395	1.60255	1.58103	1.5756	1.56994	1.58885	1.55108
54.6732	0.978384	1.31913	1.53845	1.60689	1.59448	1.60739	1.56965	1.59417	1.58087	1.58315	1.57305	1.59131	1.55589
54.6983	0.980041	1.31248	1.5402	1.60339	1.59391	1.60801	1.56009	1.59378	1.58123	1.57643	1.57674	1.58527	1.55885
54.7234	0.987398	1.31275	1.54736	1.60326	1.59099	1.60504	1.56133	1.60156	1.57814	1.58749	1.57407	1.58656	1.5607
54.7486	0.98957	1.31752	1.53218	1.6027	1.58952	1.60573	1.56402	1.59015	1.57592	1.57387	1.57646	1.58826	1.55791
54.7737	0.981619	1.31992	1.53072	1.5982	1.59557	1.59996	1.56084	1.59731	1.57122	1.5706	1.56986	1.58227	1.55491
54.7989	0.993716	1.31457	1.52824	1.59833	1.59997	1.6041	1.566	1.58884	1.56976	1.57815	1.56126	1.58196	1.55397
54.824	0.996451	1.31646	1.53297	1.60479	1.58788	1.60031	1.55992	1.58316	1.57202	1.57742	1.56956	1.58283	1.5548
54.8492	0.991943	1.30695	1.53189	1.60334	1.59222	1.60316	1.56137	1.58848	1.57092	1.57052	1.56293	1.57795	1.55223
54.8743	0.9936	1.31512	1.53129	1.59935	1.59062	1.60185	1.56373	1.59062	1.57314	1.56486	1.56061	1.57628	1.54648
54.8994	0.987937	1.31393	1.52175	1.60379	1.58491	1.60374	1.56215	1.58377	1.56623	1.57441	1.56321	1.58157	1.54772
54.9246	0.994679	1.31991	1.52046	1.59756	1.58597	1.59996	1.56003	1.58448	1.56668	1.56147	1.56497	1.57193	1.5559
54.9497	0.993672	1.33117	1.52983	1.59148	1.58926	1.59559	1.55744	1.58235	1.5678	1.56161	1.56208	1.57598	1.55159
54.9749	0.999487	1.32627	1.53286	1.59222	1.58542	1.59585	1.55583	1.58916	1.57042	1.56845	1.56867	1.58209	1.55651
55	1.00418	1.32478	1.53145	1.58916	1.57947	1.59514	1.55132	1.58115	1.56596	1.56859	1.56364	1.57977	1.5522
55.0251	1.0013	1.32231	1.52846	1.59023	1.58746	1.5966	1.55178	1.58041	1.56406	1.56582	1.55605	1.57498	1.54842
55.0503	0.999207	1.3182	1.52696	1.58716	1.58691	1.5928	1.55042	1.57779	1.5625	1.56539	1.55557	1.57674	1.54761
55.0754	0.998619	1.32319	1.52859	1.58791	1.57918	1.58982	1.55505	1.57234	1.55751	1.56161	1.55894	1.5761	1.53878
55.1006	1.00235	1.32945	1.52669	1.59593	1.5783	1.59515	1.55345	1.5773	1.55715	1.56225	1.55944	1.57275	1.54148
55.1257	1.00429	1.33116	1.52369	1.59334	1.57407	1.59362	1.54478	1.58629	1.56089	1.57139	1.55844	1.57709	1.54739
55.1508	1.00939	1.32379	1.53004	1.59524	1.57048	1.58774	1.54683	1.58552	1.56092	1.56141	1.55253	1.58113	1.54427
55.176	1.01092	1.32653	1.53362	1.59822	1.57789	1.5863	1.54949	1.57874	1.56279	1.5649	1.55575	1.57049	1.54164
55.2011	1.01455	1.32847	1.52677	1.59216	1.57421	1.58566	1.54745	1.57306	1.56034	1.56556	1.55532	1.56852	1.54003
55.2263	1.01281	1.33189	1.52502	1.59023	1.57406	1.58857	1.55144	1.57765	1.5562	1.55754	1.55061	1.56618	1.53557
55.2514	1.01289	1.33133	1.5223	1.58989	1.57885	1.58588	1.55264	1.57409	1.55561	1.55522	1.54598	1.56603	1.53857
55.2766	1.01653	1.32376	1.52366	1.58987	1.57405	1.58313	1.5519	1.56603	1.55075	1.56118	1.54724	1.56507	1.53999
55.3017	1.01446	1.32165	1.52324	1.59014	1.57094	1.57969	1.54709	1.56956	1.55051	1.56371	1.54927	1.56783	1.5369
55.3268	1.01456	1.32838	1.52048	1.58298	1.57566	1.57913	1.54174	1.5698	1.55345	1.56178	1.54804	1.56565	1.53533
55.352	1.01788	1.33322	1.52254	1.58048	1.56958	1.58381	1.54247	1.56567	1.55301	1.56088	1.54988	1.56443	1.53756
55.3771	1.01793	1.33084	1.52524	1.58372	1.56387	1.58389	1.54288	1.56645	1.55404	1.55683	1.55062	1.56966	1.53901
55.4023	1.01982	1.32718	1.52621	1.58055	1.57102	1.58412	1.54257	1.56615	1.5542	1.55345	1.54529	1.56427	1.53397
55.4274	1.02754	1.32573	1.52482	1.58556	1.56946	1.58779	1.54343	1.56317	1.55466	1.56058	1.54452	1.56499	1.52936
55.4525	1.02968	1.33103	1.52677	1.58438	1.57093	1.59322	1.54763	1.56268	1.55057	1.55278	1.54329	1.56052	1.52857
55.4777	1.02566	1.32804	1.52275	1.5886	1.55998	1.58875	1.53944	1.56368	1.55453	1.55129	1.54197	1.55775	1.52623
55.5028	1.03131	1.32502	1.51331	1.58028	1.56183	1.57952	1.5378	1.56141	1.54931	1.55532	1.54361	1.56199	1.52904
55.528	1.02666	1.32575	1.51407	1.58033	1.56913	1.58074	1.53961	1.57001	1.54841	1.5491	1.54734	1.56042	1.53313
55.5531	1.02349	1.32917	1.51159	1.57921	1.57093	1.5794	1.53819	1.56833	1.54942	1.54516	1.53933	1.55667	1.53059
55.5783	1.02692	1.32782	1.51684	1.58021	1.56556	1.57279	1.52828	1.55662	1.54025	1.54596	1.53746	1.5535	1.53482
55.6034	1.02656	1.34061	1.5222	1.58119	1.56503	1.57746	1.53516	1.56661	1.55162	1.54599	1.54113	1.56203	1.52728
55.6285	1.03207	1.33464	1.52186	1.58491	1.5632	1.57612	1.52959	1.56546	1.55064	1.54711	1.53241	1.56006	1.53672
55.6537	1.03556	1.33509	1.51868	1.58523	1.56776	1.57817	1.5308	1.56628	1.54443	1.54204	1.53335	1.55453	1.53015
55.6788	1.03496	1.33054	1.5221	1.57716	1.55897	1.56712	1.52898	1.55584	1.54232	1.53506	1.53255	1.55417	1.53371
55.704	1.03486	1.33217	1.51566	1.57476	1.55626	1.56627	1.5259	1.55773	1.53865	1.54337	1.53743	1.56155	1.5232
55.7291	1.03534	1.33789	1.52692	1.57797	1.56255	1.57332	1.5262	1.55257	1.53718	1.54005	1.53527	1.55413	1.52131
55.7542	1.03684	1.34028	1.5249	1.56899	1.55773	1.57178	1.53498	1.55667	1.53104	1.54704	1.5253	1.55215	1.52353
55.7794	1.04212	1.33799	1.5159	1.57517	1.55344	1.5706	1.53577	1.56637	1.53796	1.54445	1.53074	1.55072	1.5229
55.8045	1.04218	1.34429	1.51168	1.57385	1.54798	1.57608	1.52856	1.55598	1.53253	1.54911	1.53002	1.54961	1.5223
55.8297	1.04565	1.33759	1.51836	1.57302	1.56276	1.5634	1.52238	1.55634	1.53942	1.54334	1.52941	1.54789	1.52305
55.8548	1.04756	1.3445	1.51657	1.57371	1.55491	1.55573	1.52728	1.54199	1.54486	1.54464	1.5382	1.54829	1.52032
55.8799	1.0432	1.33671	1.52519	1.56698	1.56158	1.55667	1.52197	1.55014	1.53809	1.53728	1.53143	1.54673	1.52483
55.9051	1.04656	1.34283	1.51879	1.56936	1.559	1.56647	1.52113	1.55756	1.53998	1.53526	1.53592	1.55006	1.51739
55.9302	1.05178	1.34151	1.51191	1.56775	1.54593	1.56413	1.52782	1.54829	1.52946	1.53389	1.53059	1.54688	1.51845
55.9554	1.05001	1.34105	1.51283	1.57332	1.55519	1.56174	1.52069	1.54889	1.54381	1.53161	1.52404	1.54334	1.51891
55.9805	1.05363	1.3338	1.51104	1.57292	1.55806	1.55671	1.52767	1.55118	1.53104	1.52681	1.52289	1.54236	1.51885
56.0057	1.04848	1.3426	1.51114	1.56859	1.55295	1.56557	1.52701	1.54801	1.53693	1.53691	1.52458	1.54647	1.51774
56.0308	1.05639	1.34807	1.51315	1.56257	1.54892	1.56315	1.53038	1.53552	1.52951	1.53871	1.51919	1.54666	1.51068
56.0559	1.05663	1.34282	1.51126	1.568	1.54384	1.56668	1.53081	1.54208	1.53948	1.53242	1.52938	1.53971	1.51989
56.0811	1.05006	1.35075	1.50976	1.56842	1.54009	1.55703	1.52008	1.54291	1.53652	1.53468	1.52196	1.5408	1.51805
56.1062	1.05362	1.34624	1.50846	1.56478	1.54184	1.56179	1.52457	1.53526	1.5335	1.53051	1.52215	1.54044	1.51675
56.1314	1.06582	1.34542	1.51708	1.56173	1.55612	1.56193	1.51867	1.54229	1.53217	1.52877	1.51835	1.53923	1.51826
56.1565	1.06887	1.34429	1.50818	1.56825	1.54541	1.55656	1.52692	1.54066	1.53335	1.5345	1.52175	1.53378	1.51071
56.1816	1.05763	1.35377	1.51497	1.56201	1.53687	1.55309	1.52029	1.53448	1.52916	1.52578	1.52007	1.53494	1.50802
56.2068	1.0625	1.35408	1.50784	1.55986	1.54048	1.55612	1.51673	1.5436	1.52843	1.5277	1.52102	1.53446	1.51066
56.2319	1.05999	1.34982	1.5052	1.55781	1.53914	1.54693	1.51552	1.54656	1.52421	1.53406	1.52006	1.53449	1.51381
56.2571	1.06458	1.34686	1.5053	1.55612	1.53929	1.55738	1.51723	1.54014	1.5223	1.53508	1.51586	1.53093	1.50034
56.2822	1.06798	1.34875	1.5062	1.55631	1.53607	1.55319	1.51812	1.53885	1.52993	1.52723	1.51936	1.52898	1.50304
56.3074	1.06979	1.34524	1.50191	1.5578	1.5365	1.54725	1.51198	1.53526	1.53497	1.51843	1.52195	1.5362	1.49458
56.3325	1.06973	1.34454	1.50265	1.54732	1.53356	1.54616	1.51387	1.53872	1.52782	1.52473	1.51464	1.53411	1.50203
56.3576	1.07081	1.34343	1.50937	1.5583	1.53579	1.55043	1.51499	1.53703	1.52379	1.52064	1.51893	1.53474	1.50065
56.3828	1.06783	1.34509	1.5091	1.55737	1.53273	1.54788	1.51534	1.53371	1.52249	1.52295	1.51437	1.52892	1.49886
56.4079	1.06463	1.34657	1.51	1.55386	1.53363	1.54701	1.51465	1.5301	1.52006	1.52604	1.51394	1.53555	1.50217
56.4331	1.07435	1.35795	1.49136	1.55793	1.53967	1.54559	1.50855	1.53426	1.5196	1.52166	1.50819	1.52967	1.50219
56.4582	1.07891	1.35108	1.49618	1.55815	1.54318	1.55117	1.51213	1.53149	1.52027	1.51896	1.51607	1.53801	1.49868
56.4833	1.07448	1.34965	1.50596	1.55264	1.53432	1.53947	1.50961	1.52934	1.51394	1.51512	1.51078	1.52967	1.49563
56.5085	1.0768	1.35211	1.50206	1.55211	1.5363	1.54355	1.50916	1.52878	1.51482	1.52033	1.51041	1.51697	1.50426
56.5336	1.08065	1.35071	1.49645	1.54924	1.53202	1.5437	1.50577	1.53105	1.51948	1.5166	1.50248	1.51839	1.50041
56.5588	1.08373	1.3535	1.50049	1.55044	1.53171	1.54167	1.5042	1.53079	1.51408	1.51464	1.50269	1.51895	1.49668
56.5839	1.08594	1.35367	1.50118	1.54896	1.53296	1.54199	1.50593	1.52612	1.5093	1.51773	1.50754	1.51666	1.49756
56.6091	1.08518	1.35416	1.50107	1.5447	1.53349	1.53981	1.51087	1.52585	1.5134	1.5199	1.50703	1.51563	1.49846
56.6342	1.08389	1.35833	1.50474	1.54543	1.53538	1.54119	1.51257	1.52877	1.51457	1.52122	1.50665	1.52051	1.4986
56.6593	1.08482	1.35324	1.50256	1.54584	1.53272	1.54023	1.50405	1.52619	1.51207	1.5193	1.50487	1.52245	1.49871
56.6845	1.0851	1.35025	1.50188	1.54357	1.53527	1.53845	1.50001	1.52498	1.50635	1.51258	1.50172	1.52044	1.49081
56.7096	1.08731	1.35222	1.50208	1.54314	1.52554	1.53755	1.49931	1.52851	1.50765	1.50897	1.5042	1.522	1.48921
56.7348	1.09102	1.35211	1.49682	1.54451	1.52316	1.53398	1.5001	1.52711	1.5141	1.50935	1.50318	1.51998	1.48687
56.7599	1.08797	1.35497	1.49934	1.54434	1.52798	1.53506	1.49884	1.5291	1.51001	1.51084	1.50506	1.51982	1.48856
56.785	1.08764	1.35606	1.5039	1.54073	1.52539	1.53465	1.49513	1.52484	1.50832	1.51219	1.50329	1.52407	1.48785
56.8102	1.08944	1.36066	1.49626	1.53914	1.52072	1.53824	1.49446	1.52392	1.50879	1.50974	1.50255	1.52338	1.48575
56.8353	1.09392	1.35351	1.49756	1.54234	1.51148	1.5348	1.49708	1.52052	1.5085	1.50264	1.49982	1.51752	1.48325
56.8605	1.09819	1.34819	1.50294	1.54167	1.51069	1.53017	1.50051	1.51012	1.50528	1.50062	1.49709	1.51437	1.48075
56.8856	1.09811	1.35487	1.50029	1.54065	1.51462	1.53091	1.50298	1.5109	1.50551	1.50869	1.49783	1.52116	1.48388
56.9107	1.09145	1.35595	1.50005	1.54193	1.51485	1.52915	1.50113	1.5181	1.50311	1.50794	1.494	1.51835	1.48491
56.9359	1.0909	1.35814	1.50017	1.5383	1.51755	1.5311	1.4975	1.52198	1.50676	1.50848	1.4976	1.51289	1.48925
56.961	1.09174	1.351	1.49398	1.53987	1.52121	1.52941	1.49243	1.51554	1.50281	1.50624	1.48986	1.51412	1.49401
56.9862	1.09705	1.36065	1.49178	1.54395	1.52659	1.52715	1.49044	1.51465	1.50368	1.49994	1.50262	1.51473	1.49223
57.0113	1.09732	1.36277	1.4876	1.53867	1.51339	1.53187	1.49802	1.50832	1.49706	1.50363	1.49922	1.51137	1.49286
57.0365	1.10258	1.36062	1.48699	1.53625	1.51456	1.52738	1.49891	1.518	1.50113	1.49792	1.49908	1.51935	1.47885
57.0616	1.10896	1.35488	1.48811	1.53695	1.51076	1.52265	1.48609	1.5132	1.50026	1.49887	1.49311	1.50919	1.47662
57.0867	1.11126	1.3579	1.4874	1.53664	1.51319	1.5266	1.48841	1.51348	1.49838	1.50483	1.50128	1.50614	1.48369
57.1119	1.11019	1.35378	1.48583	1.53073	1.50693	1.52573	1.49227	1.51152	1.49165	1.49363	1.49658	1.50831	1.48147
57.137	1.10577	1.3685	1.48667	1.5276	1.50532	1.52121	1.493	1.51074	1.49938	1.49575	1.49692	1.51442	1.48199
57.1622	1.10997	1.35795	1.49175	1.53693	1.51133	1.52187	1.49158	1.50903	1.49303	1.49561	1.49244	1.51318	1.48353
57.1873	1.10965	1.35822	1.49398	1.53603	1.52031	1.51451	1.48409	1.51161	1.49651	1.49673	1.48383	1.50358	1.47603
57.2124	1.10589	1.35798	1.48488	1.53213	1.50595	1.51526	1.48469	1.50889	1.49121	1.49907	1.48973	1.50174	1.47227
57.2376	1.1066	1.35854	1.48568	1.53535	1.51133	1.52195	1.48852	1.50569	1.49686	1.49758	1.48689	1.50686	1.47599
57.2627	1.09997	1.35981	1.48672	1.5283	1.51115	1.52185	1.48681	1.50883	1.49244	1.49635	1.48812	1.50138	1.47365
57.2879	1.10902	1.35206	1.4783	1.53776	1.50804	1.52402	1.48724	1.50355	1.49703	1.4973	1.486	1.50437	1.4752
57.313	1.11522	1.36195	1.48448	1.52563	1.50745	1.508	1.48371	1.50351	1.49663	1.49181	1.48219	1.5035	1.47556
57.3382	1.11895	1.3716	1.48575	1.52615	1.50515	1.51549	1.48126	1.50779	1.49396	1.49741	1.48042	1.49984	1.47533
57.3633	1.11518	1.36068	1.48078	1.52718	1.49562	1.51983	1.47741	1.50546	1.4851	1.50014	1.47514	1.49512	1.48007
57.3884	1.11477	1.36622	1.48506	1.51945	1.50116	1.50727	1.48313	1.49925	1.49299	1.49268	1.48432	1.50522	1.47175
57.4136	1.12546	1.36268	1.48807	1.51886	1.498	1.51251	1.47849	1.50367	1.48651	1.49145	1.47914	1.50414	1.46726
57.4387	1.12401	1.36195	1.48817	1.51063	1.50028	1.50913	1.48132	1.50351	1.492	1.48275	1.47862	1.50191	1.4682
57.4639	1.11939	1.36085	1.4802	1.51849	1.50365	1.50805	1.48448	1.48919	1.49408	1.48259	1.47732	1.49634	1.46679
57.489	1.12429	1.36437	1.47522	1.5224	1.50531	1.50495	1.47981	1.49669	1.49753	1.4852	1.47381	1.49744	1.47074
57.5141	1.11365	1.35502	1.48675	1.52514	1.50179	1.50211	1.4774	1.49684	1.49172	1.48655	1.47784	1.49686	1.46884
57.5393	1.12242	1.35479	1.48252	1.52335	1.50784	1.51094	1.47779	1.50525	1.48485	1.48831	1.47412	1.49887	1.47113
57.5644	1.12233	1.36004	1.48067	1.52249	1.49785	1.50741	1.47607	1.49489	1.49328	1.48637	1.4733	1.49282	1.47129
57.5896	1.12261	1.36121	1.48431	1.51924	1.49714	1.51208	1.47632	1.49574	1.48991	1.48124	1.4762	1.49277	1.46556
57.6147	1.12582	1.35555	1.46899	1.51413	1.4984	1.50956	1.4776	1.48988	1.48046	1.48092	1.46656	1.49368	1.46261
57.6398	1.12187	1.35996	1.4806	1.51597	1.4975	1.51479	1.47812	1.4964	1.48047	1.47447	1.46959	1.48847	1.46227
57.665	1.12621	1.36581	1.47428	1.51151	1.49496	1.50972	1.47922	1.49806	1.47592	1.47964	1.46854	1.48969	1.46739
57.6901	1.12769	1.362	1.48437	1.51642	1.49064	1.51232	1.4768	1.50151	1.4819	1.49091	1.47823	1.4901	1.46021
57.7153	1.12538	1.37067	1.4772	1.51606	1.49425	1.50859	1.46354	1.4888	1.479	1.48756	1.47492	1.49657	1.45749
57.7404	1.12543	1.36318	1.47404	1.51494	1.49144	1.50266	1.47292	1.48927	1.48252	1.47821	1.47281	1.49094	1.45973
57.7656	1.13498	1.34839	1.47951	1.5088	1.50029	1.4873	1.47544	1.48653	1.47903	1.47261	1.47314	1.49215	1.46315
57.7907	1.1342	1.36095	1.47873	1.50797	1.49191	1.49715	1.47527	1.49498	1.4797	1.48337	1.47363	1.48833	1.46334
57.8158	1.13402	1.3581	1.47717	1.50733	1.49591	1.4992	1.46752	1.48732	1.47463	1.48556	1.46571	1.48492	1.46453
57.841	1.13155	1.35437	1.47901	1.51181	1.49819	1.49721	1.47219	1.49342	1.48045	1.47597	1.4682	1.49371	1.45074
57.8661	1.13263	1.36233	1.48706	1.51343	1.491	1.50095	1.47341	1.49722	1.48108	1.47548	1.47002	1.48767	1.4533
57.8913	1.13762	1.36389	1.47614	1.51006	1.49501	1.49965	1.46778	1.49237	1.47998	1.47651	1.46543	1.49181	1.4546
57.9164	1.13569	1.36115	1.47534	1.50188	1.48912	1.50194	1.4627	1.49117	1.47527	1.47051	1.46369	1.4891	1.45605
57.9415	1.13905	1.35836	1.47692	1.50441	1.4873	1.50182	1.45917	1.48866	1.47003	1.46939	1.46594	1.48395	1.45226
57.9667	1.13822	1.35997	1.4745	1.50854	1.49124	1.49858	1.46114	1.48213	1.46897	1.46877	1.46097	1.48103	1.45395
57.9918	1.13693	1.35827	1.4698	1.50884	1.49256	1.49683	1.46645	1.47689	1.47146	1.47046	1.45702	1.47803	1.45414
58.017	1.1358	1.35487	1.4662	1.50971	1.49104	1.49212	1.46477	1.48176	1.47495	1.46903	1.45945	1.47901	1.45213
58.0421	1.14002	1.35552	1.47174	1.50561	1.4882	1.49408	1.45773	1.48478	1.47585	1.47543	1.46046	1.48682	1.45412
58.0673	1.13976	1.36272	1.47871	1.50796	1.48578	1.4815	1.45746	1.47835	1.46837	1.47179	1.4543	1.48237	1.45469
58.0924	1.14536	1.35973	1.46833	1.50813	1.48257	1.48732	1.45675	1.48333	1.46812	1.47409	1.45911	1.47707	1.44651
58.1175	1.13679	1.35659	1.46581	1.50104	1.48639	1.49103	1.45698	1.48536	1.46272	1.46885	1.45787	1.47813	1.44798
58.1427	1.14386	1.35454	1.46204	1.50165	1.48337	1.49191	1.45814	1.47866	1.46792	1.4706	1.45595	1.46677	1.45147
58.1678	1.14717	1.36095	1.46141	1.50373	1.47545	1.48764	1.45838	1.47403	1.46634	1.47181	1.45588	1.47563	1.44902
58.193	1.14822	1.36182	1.46488	1.498	1.47883	1.48974	1.4526	1.47479	1.46269	1.46095	1.4563	1.47552	1.45313
58.2181	1.14638	1.35919	1.46834	1.50111	1.48137	1.48558	1.45283	1.47471	1.46358	1.45895	1.45631	1.4776	1.45167
58.2432	1.15406	1.36047	1.46324	1.50617	1.48233	1.48631	1.45019	1.47542	1.46734	1.46282	1.45711	1.47795	1.44967
58.2684	1.15826	1.35884	1.4614	1.50232	1.48126	1.48755	1.44305	1.47283	1.46491	1.46043	1.45626	1.47038	1.44863
58.2935	1.15414	1.35676	1.46242	1.49886	1.47509	1.48062	1.44432	1.47333	1.46071	1.45719	1.45611	1.46574	1.45032
58.3187	1.15848	1.3646	1.46338	1.49765	1.47503	1.48122	1.45108	1.47538	1.45859	1.46167	1.45431	1.46801	1.4489
58.3438	1.16132	1.36777	1.46052	1.49526	1.47847	1.48382	1.45191	1.47667	1.45822	1.46646	1.45278	1.47307	1.44597
58.369	1.15542	1.36281	1.45188	1.49831	1.47964	1.48239	1.45452	1.47309	1.45906	1.4647	1.45581	1.47305	1.44539
58.3941	1.15379	1.36252	1.45639	1.49982	1.47779	1.47711	1.45865	1.46439	1.45794	1.45927	1.45724	1.47014	1.44478
58.4192	1.15255	1.36088	1.46263	1.49777	1.47186	1.47213	1.45321	1.46286	1.45678	1.45577	1.45497	1.46448	1.44496
58.4444	1.15939	1.36139	1.45712	1.49275	1.47274	1.47996	1.4491	1.46093	1.44945	1.45908	1.45555	1.47305	1.44996
58.4695	1.15851	1.36579	1.46341	1.49353	1.47017	1.47647	1.44369	1.46599	1.46235	1.46569	1.44447	1.45792	1.44203
58.4947	1.1715	1.36223	1.45652	1.48849	1.46799	1.47485	1.4418	1.46313	1.45592	1.46056	1.44026	1.45828	1.43196
58.5198	1.16972	1.35748	1.45792	1.49136	1.46858	1.47692	1.44441	1.46582	1.45441	1.4562	1.45025	1.46536	1.43848
58.5449	1.17219	1.35938	1.46234	1.49137	1.47172	1.47716	1.44577	1.47166	1.45705	1.45534	1.45031	1.46242	1.44055
58.5701	1.16974	1.36547	1.4642	1.491	1.47053	1.48027	1.4455	1.47175	1.45328	1.46073	1.45252	1.46293	1.44228
58.5952	1.1642	1.35801	1.45694	1.4918	1.47319	1.47773	1.44269	1.46208	1.45176	1.45535	1.44827	1.46284	1.44181
58.6204	1.16104	1.35823	1.45898	1.48841	1.46469	1.47444	1.44077	1.46308	1.4563	1.45164	1.44046	1.46146	1.43729
58.6455	1.16862	1.36272	1.45494	1.48624	1.46068	1.47112	1.44109	1.46195	1.45257	1.4489	1.44406	1.4556	1.43775
58.6706	1.17606	1.36458	1.45473	1.48648	1.45836	1.46706	1.44353	1.45831	1.45658	1.45291	1.44744	1.4578	1.43718
58.6958	1.16836	1.35684	1.45457	1.4915	1.46458	1.47272	1.44283	1.45916	1.44811	1.44511	1.44673	1.45229	1.43843
58.7209	1.17018	1.36093	1.46145	1.48352	1.4657	1.47123	1.44246	1.4588	1.45562	1.44884	1.44287	1.4595	1.43586
58.7461	1.17551	1.36121	1.45714	1.48456	1.45933	1.46685	1.43811	1.45208	1.44416	1.45054	1.43438	1.45981	1.43466
58.7712	1.17791	1.35624	1.45208	1.48728	1.46456	1.4652	1.43576	1.4572	1.45203	1.45081	1.43336	1.45661	1.43147
58.7964	1.17531	1.36086	1.44922	1.47933	1.46296	1.46344	1.43473	1.45712	1.44866	1.45163	1.43456	1.45029	1.42006
58.8215	1.17369	1.36515	1.44614	1.47277	1.46857	1.47173	1.43725	1.46007	1.44424	1.44401	1.44323	1.44809	1.42512
58.8466	1.17656	1.35881	1.44554	1.47577	1.45579	1.45597	1.43466	1.45038	1.44554	1.44789	1.43681	1.44439	1.42371
58.8718	1.17089	1.35884	1.44063	1.48312	1.45318	1.46516	1.43248	1.45522	1.44384	1.44972	1.43585	1.45804	1.4337
58.8969	1.18093	1.35731	1.44805	1.48576	1.45562	1.46415	1.43065	1.46109	1.44929	1.45184	1.44278	1.45534	1.43093
58.9221	1.18029	1.35659	1.44684	1.47717	1.46027	1.46922	1.43485	1.45083	1.44819	1.44678	1.43689	1.44664	1.42782
58.9472	1.16758	1.35832	1.45359	1.47614	1.45456	1.46256	1.43596	1.45836	1.45025	1.44474	1.43432	1.45489	1.41989
58.9723	1.17984	1.35321	1.45022	1.48294	1.44863	1.45355	1.42947	1.44802	1.44048	1.4444	1.44012	1.45178	1.43019
58.9975	1.1745	1.36771	1.44344	1.47742	1.46138	1.45624	1.43301	1.44454	1.43772	1.44408	1.43182	1.45059	1.42728
59.0226	1.17629	1.36925	1.44213	1.47763	1.45647	1.45941	1.43067	1.45647	1.44252	1.43903	1.43279	1.44475	1.42148
59.0478	1.1894	1.36408	1.43955	1.48614	1.44779	1.45511	1.432	1.44959	1.44179	1.43853	1.43411	1.44736	1.41849
59.0729	1.18815	1.36561	1.4452	1.48095	1.44939	1.46216	1.43292	1.45469	1.44117	1.4371	1.42952	1.45094	1.42601
59.0981	1.18662	1.36121	1.44354	1.47142	1.45094	1.45878	1.43145	1.44857	1.43145	1.43555	1.43045	1.44263	1.4187
59.1232	1.18753	1.359	1.44635	1.47223	1.44148	1.45915	1.43527	1.44442	1.44048	1.43634	1.43054	1.44607	1.423
59.1483	1.17704	1.35717	1.43839	1.47849	1.44419	1.45668	1.43239	1.4577	1.43867	1.43153	1.43248	1.443	1.42118
59.1735	1.17709	1.35938	1.43985	1.47546	1.4483	1.45853	1.43239	1.44025	1.43667	1.4353	1.42343	1.44921	1.41707
59.1986	1.18468	1.36294	1.43906	1.47258	1.45915	1.45652	1.43246	1.44987	1.44043	1.43959	1.42322	1.44723	1.41377
59.2238	1.18486	1.36998	1.43691	1.4715	1.45508	1.44901	1.42683	1.45002	1.44489	1.42411	1.42226	1.44699	1.42011
59.2489	1.18965	1.36424	1.44874	1.47517	1.44738	1.45553	1.42705	1.4394	1.4383	1.43064	1.42859	1.44379	1.41731
59.274	1.18925	1.36526	1.44274	1.46572	1.44657	1.4582	1.42746	1.43585	1.43156	1.43655	1.4267	1.44666	1.41982
59.2992	1.18537	1.35323	1.44127	1.47292	1.45023	1.45459	1.42612	1.44218	1.42767	1.43546	1.42608	1.44493	1.41754
59.3243	1.18708	1.36018	1.43874	1.47784	1.45026	1.45469	1.42928	1.44324	1.43286	1.43754	1.42422	1.43391	1.41674
59.3495	1.19155	1.35451	1.44713	1.45931	1.45172	1.45391	1.42051	1.44259	1.43476	1.43272	1.43134	1.43804	1.41839
59.3746	1.19323	1.35357	1.44206	1.46184	1.4429	1.45155	1.42239	1.45118	1.4347	1.42374	1.42214	1.43914	1.41955
59.3997	1.19704	1.36146	1.43625	1.47014	1.44139	1.44818	1.41899	1.44358	1.4259	1.42327	1.42042	1.43659	1.41685
59.4249	1.19998	1.35945	1.44054	1.46526	1.44053	1.45082	1.41999	1.43552	1.42529	1.42421	1.42377	1.44293	1.41151
59.45	1.19637	1.3543	1.4292	1.46444	1.44229	1.45212	1.42169	1.43579	1.42948	1.42902	1.41888	1.43659	1.41018
59.4752	1.20092	1.35372	1.43273	1.46299	1.43903	1.44989	1.41527	1.44439	1.42522	1.42967	1.42002	1.43377	1.41378
59.5003	1.19926	1.3616	1.43388	1.45715	1.44374	1.44739	1.41936	1.4326	1.42489	1.42447	1.41904	1.43442	1.41475
59.5255	1.19772	1.36128	1.43468	1.45238	1.44391	1.44573	1.42229	1.43468	1.43092	1.42997	1.41815	1.43648	1.41166
59.5506	1.19578	1.34919	1.42496	1.45981	1.43487	1.43746	1.421	1.43272	1.43004	1.42671	1.41298	1.43894	1.41167
59.5757	1.20025	1.35619	1.42697	1.46468	1.43338	1.44639	1.41921	1.43667	1.4315	1.42437	1.41829	1.43568	1.40706
59.6009	1.19893	1.35911	1.4345	1.46251	1.43741	1.44874	1.41747	1.43018	1.42492	1.42338	1.4162	1.43176	1.40228
59.626	1.20063	1.35581	1.43172	1.46062	1.4344	1.44399	1.41667	1.43072	1.41712	1.4204	1.41564	1.43452	1.40398
59.6512	1.20026	1.35821	1.42723	1.45902	1.42533	1.44014	1.41595	1.43231	1.42191	1.42039	1.41326	1.4338	1.40465
59.6763	1.19859	1.35937	1.42736	1.45187	1.42689	1.43738	1.41292	1.4344	1.42633	1.42069	1.41181	1.43148	1.40196
59.7014	1.19816	1.35474	1.42615	1.45174	1.43603	1.44152	1.41382	1.43558	1.42184	1.42266	1.41598	1.43171	1.40228
59.7266	1.19428	1.35451	1.42648	1.45545	1.43934	1.44451	1.41629	1.43746	1.42112	1.4232	1.41202	1.42669	1.40502
59.7517	1.19583	1.35265	1.42815	1.45319	1.44208	1.44249	1.41432	1.43849	1.41893	1.41849	1.40826	1.42684	1.40394
59.7769	1.19882	1.35223	1.42915	1.45061	1.43565	1.43913	1.41292	1.43223	1.41516	1.41597	1.4064	1.42615	1.40857
59.802	1.20138	1.35308	1.42818	1.45496	1.42737	1.4371	1.41192	1.42674	1.41546	1.41405	1.40562	1.4233	1.40638
59.8272	1.2074	1.354	1.42874	1.45426	1.42706	1.43421	1.41145	1.42689	1.4144	1.41627	1.41166	1.42354	1.40446
59.8523	1.20931	1.35417	1.42708	1.45036	1.4247	1.43255	1.41466	1.42716	1.41721	1.42074	1.41506	1.42172	1.40458
59.8774	1.20673	1.35336	1.42035	1.45115	1.42127	1.43527	1.41671	1.42642	1.42112	1.41423	1.40986	1.42023	1.40145
59.9026	1.20902	1.3554	1.4255	1.4533	1.4235	1.43352	1.41317	1.42808	1.4171	1.41036	1.40889	1.42466	1.3975
59.9277	1.20869	1.36088	1.42956	1.45656	1.42599	1.43471	1.40865	1.42804	1.41229	1.41327	1.40597	1.42643	1.39413
59.9529	1.20881	1.36412	1.42594	1.44897	1.42645	1.43794	1.40246	1.42096	1.41202	1.41213	1.40441	1.42572	1.39133
59.978	1.20518	1.35696	1.42471	1.44228	1.42487	1.436	1.40079	1.41971	1.41421	1.40989	1.4043	1.42088	1.39317
60.0031	1.20173	1.35071	1.42051	1.44277	1.42103	1.43671	1.40478	1.42358	1.41174	1.4104	1.40439	1.41932	1.39856
60.0283	1.20843	1.35323	1.42192	1.44399	1.41882	1.4346	1.40674	1.41916	1.41014	1.4096	1.40662	1.42273	1.39549
60.0534	1.20989	1.34856	1.42263	1.4499	1.42024	1.42846	1.40832	1.4186	1.41183	1.4065	1.3991	1.4254	1.39704
60.0786	1.20729	1.35557	1.41635	1.44517	1.42245	1.42824	1.40396	1.41877	1.40842	1.4086	1.39664	1.42614	1.39606
60.1037	1.21156	1.35415	1.42184	1.44372	1.4235	1.42814	1.40474	1.42065	1.40819	1.41025	1.40077	1.41518	1.39524
60.1288	1.20485	1.34979	1.42025	1.43986	1.42026	1.42119	1.40835	1.41386	1.39948	1.40637	1.40639	1.4154	1.39658
60.154	1.20248	1.34838	1.41403	1.43739	1.41845	1.4226	1.40478	1.41639	1.40817	1.40635	1.40021	1.41543	1.39194
60.1791	1.21171	1.35861	1.42048	1.44312	1.41669	1.42869	1.39784	1.41788	1.40632	1.40377	1.39832	1.40925	1.39054
60.2043	1.21195	1.35376	1.41871	1.44409	1.42146	1.42774	1.39881	1.4229	1.40255	1.40573	1.39688	1.41443	1.3893
60.2294	1.217	1.34637	1.41386	1.4399	1.42118	1.41478	1.39678	1.415	1.39886	1.40133	1.39781	1.41898	1.38841
60.2546	1.21765	1.34778	1.41646	1.43759	1.41866	1.42342	1.39996	1.4139	1.40637	1.40186	1.39744	1.41461	1.39329
60.2797	1.21254	1.35068	1.41264	1.4447	1.41777	1.42544	1.40092	1.41631	1.4057	1.40349	1.39723	1.41426	1.39704
60.3048	1.21114	1.35388	1.40902	1.43945	1.41368	1.42553	1.39768	1.41843	1.40201	1.40308	1.39896	1.41566	1.38587
60.33	1.21241	1.3513	1.41144	1.43718	1.41189	1.42608	1.39618	1.41644	1.40215	1.40245	1.39832	1.41441	1.38205
60.3551	1.20765	1.34479	1.41207	1.44056	1.4095	1.42493	1.39581	1.41415	1.40195	1.39931	1.3979	1.40836	1.38734
60.3803	1.2153	1.35302	1.41378	1.44016	1.41208	1.42823	1.398	1.413	1.4016	1.39839	1.40018	1.4083	1.3801
60.4054	1.21186	1.34882	1.4156	1.43056	1.41134	1.4262	1.39527	1.41279	1.40615	1.40187	1.3956	1.40872	1.38609
60.4305	1.22213	1.34038	1.41427	1.43197	1.41792	1.42243	1.38938	1.41682	1.40996	1.3991	1.3927	1.40521	1.38227
60.4557	1.22111	1.34677	1.40775	1.43103	1.40961	1.41193	1.38663	1.40781	1.40349	1.4022	1.3876	1.40815	1.38108
60.4808	1.22072	1.34837	1.41187	1.43094	1.40606	1.40748	1.39262	1.40305	1.39134	1.39629	1.38716	1.40715	1.38116
60.506	1.21204	1.34708	1.41331	1.4314	1.40266	1.41409	1.3879	1.40536	1.40327	1.40198	1.39095	1.40425	1.3824
60.5311	1.21588	1.33932	1.40623	1.43226	1.40942	1.41061	1.38651	1.39731	1.40796	1.39644	1.39275	1.40653	1.38035
60.5563	1.22186	1.34122	1.40231	1.42891	1.40819	1.40826	1.40115	1.40404	1.40076	1.39549	1.39228	1.40306	1.37918
60.5814	1.21488	1.33775	1.40733	1.42954	1.40365	1.41689	1.3886	1.40507	1.39128	1.38582	1.3865	1.40082	1.37692
60.6065	1.21723	1.3372	1.40477	1.42892	1.39817	1.41905	1.38838	1.40064	1.3953	1.39464	1.38831	1.40815	1.38363
60.6317	1.21771	1.34609	1.40934	1.42408	1.40289	1.42083	1.38713	1.40674	1.39373	1.38595	1.38312	1.40721	1.37933
60.6568	1.22113	1.34652	1.40405	1.42401	1.40612	1.40542	1.3842	1.40073	1.39697	1.39596	1.38132	1.39946	1.38183
60.682	1.22393	1.34176	1.40818	1.42215	1.41338	1.40648	1.38322	1.39734	1.3939	1.39275	1.37748	1.40297	1.37782
60.7071	1.22885	1.3368	1.39809	1.42964	1.40286	1.41242	1.38371	1.40852	1.39062	1.39382	1.38623	1.40703	1.37679
60.7322	1.2271	1.34522	1.39986	1.4183	1.39946	1.40925	1.38175	1.38952	1.38807	1.39046	1.37849	1.40542	1.37436
60.7574	1.23276	1.33929	1.40154	1.42071	1.40577	1.40723	1.38359	1.40274	1.38966	1.39137	1.37727	1.39366	1.37154
60.7825	1.21764	1.34507	1.41175	1.42138	1.39835	1.40026	1.38119	1.39303	1.38121	1.39019	1.37706	1.39419	1.37071
60.8077	1.21729	1.34331	1.40467	1.41286	1.39239	1.41339	1.37987	1.39349	1.38894	1.38487	1.38554	1.39831	1.3733
60.8328	1.21933	1.34237	1.40359	1.42528	1.40424	1.40993	1.37518	1.38924	1.38441	1.38093	1.37815	1.3943	1.36877
60.858	1.22152	1.34391	1.40308	1.42995	1.40328	1.40924	1.38152	1.39059	1.38635	1.38129	1.37776	1.3999	1.3673
60.8831	1.22465	1.34516	1.39931	1.42005	1.40115	1.4006	1.38037	1.39804	1.37883	1.38836	1.3776	1.38869	1.36811
60.9082	1.22403	1.34542	1.40123	1.4277	1.39968	1.4023	1.38128	1.40277	1.39442	1.38366	1.37334	1.39645	1.37048
60.9334	1.21774	1.34123	1.40156	1.42115	1.40013	1.40119	1.37749	1.39863	1.38721	1.38917	1.37081	1.39906	1.37004
60.9585	1.22228	1.33879	1.4059	1.41984	1.39432	1.40308	1.37518	1.39697	1.38866	1.38453	1.37305	1.39968	1.36979
60.9837	1.21651	1.34242	1.40493	1.41439	1.39676	1.40891	1.37263	1.39045	1.38279	1.38205	1.37676	1.39714	1.37008
61.0088	1.22121	1.34054	1.39743	1.42091	1.40075	1.40858	1.37885	1.39636	1.38608	1.38133	1.37534	1.39188	1.37588
61.0339	1.22723	1.34724	1.3948	1.42557	1.38876	1.40459	1.37257	1.39327	1.38232	1.37423	1.37277	1.38889	1.37176
61.0591	1.22478	1.34452	1.39453	1.41842	1.38871	1.39836	1.37114	1.38279	1.38189	1.37727	1.37561	1.39324	1.36762
61.0842	1.23213	1.33736	1.39334	1.40567	1.38946	1.39595	1.37054	1.38509	1.37781	1.3756	1.37195	1.39037	1.36577
61.1094	1.23204	1.33357	1.39726	1.40803	1.38689	1.39552	1.37415	1.38533	1.3812	1.37628	1.37037	1.3948	1.36247
61.1345	1.22884	1.3335	1.3877	1.4136	1.38243	1.39246	1.37533	1.38086	1.37692	1.37659	1.37016	1.39137	1.36227
61.1596	1.23049	1.33588	1.39487	1.41316	1.38502	1.39572	1.37411	1.38905	1.38191	1.37402	1.3699	1.39401	1.3639
61.1848	1.22469	1.33621	1.38709	1.41855	1.38882	1.39432	1.36688	1.38291	1.37907	1.37923	1.37225	1.39063	1.36325
61.2099	1.22614	1.34564	1.3909	1.41608	1.38934	1.38883	1.3754	1.3793	1.37888	1.37332	1.37493	1.39009	1.35929
61.2351	1.24081	1.33213	1.39422	1.41465	1.39587	1.39378	1.36606	1.38509	1.37829	1.37349	1.36866	1.38644	1.35404
61.2602	1.22861	1.32852	1.39074	1.41229	1.39082	1.39726	1.36462	1.38373	1.37789	1.37804	1.36595	1.39058	1.36058
61.2854	1.22004	1.32619	1.38896	1.40729	1.39046	1.39663	1.36346	1.38484	1.37312	1.37285	1.36427	1.3883	1.3628
61.3105	1.22125	1.33641	1.38842	1.40423	1.3928	1.39343	1.36501	1.38776	1.37082	1.37327	1.36285	1.3887	1.3566
61.3356	1.23007	1.33668	1.38724	1.40464	1.38056	1.38804	1.36891	1.38564	1.37127	1.36941	1.36468	1.38143	1.35841
61.3608	1.22923	1.33655	1.38751	1.40609	1.37902	1.38644	1.36762	1.38341	1.37175	1.37047	1.36303	1.38468	1.35635
61.3859	1.23115	1.33441	1.38417	1.40474	1.37953	1.39114	1.35965	1.38349	1.37462	1.37486	1.35738	1.38312	1.35823
61.4111	1.2347	1.33242	1.38455	1.40954	1.38516	1.39294	1.36045	1.38191	1.37413	1.37359	1.36002	1.37873	1.35983
61.4362	1.23384	1.33233	1.38724	1.41018	1.38069	1.38849	1.36649	1.38168	1.36908	1.36836	1.36246	1.37834	1.35824
61.4613	1.23119	1.33491	1.38145	1.40755	1.37215	1.38857	1.3639	1.37982	1.37282	1.37024	1.3655	1.37516	1.35885
61.4865	1.23373	1.33836	1.37584	1.41024	1.37542	1.39225	1.35981	1.37693	1.37479	1.37048	1.36965	1.3727	1.35573
61.5116	1.2413	1.33818	1.37893	1.40772	1.37632	1.38853	1.36012	1.37733	1.36908	1.36636	1.36597	1.37556	1.35059
61.5368	1.24484	1.33611	1.38152	1.4027	1.37742	1.38413	1.36114	1.3755	1.36447	1.36473	1.35978	1.37995	1.35373
61.5619	1.2343	1.33624	1.37837	1.40312	1.37641	1.38443	1.35993	1.37625	1.36459	1.36443	1.35831	1.37424	1.35562
61.5871	1.23229	1.33347	1.37685	1.40637	1.37441	1.38079	1.36029	1.37268	1.36606	1.36659	1.36113	1.37664	1.35457
61.6122	1.23096	1.33209	1.38074	1.40499	1.36944	1.37769	1.36229	1.37016	1.36719	1.36725	1.36048	1.37818	1.35061
61.6373	1.23236	1.33272	1.38051	1.39987	1.36785	1.37443	1.35907	1.37663	1.36648	1.36288	1.35458	1.37603	1.35104
61.6625	1.23965	1.33303	1.37572	1.39576	1.36975	1.37314	1.35282	1.37552	1.36029	1.3582	1.3547	1.37443	1.34966
61.6876	1.23629	1.3299	1.3765	1.40512	1.37265	1.38441	1.35079	1.36515	1.36634	1.36756	1.35391	1.37177	1.35392
61.7128	1.23774	1.33003	1.37381	1.39317	1.37012	1.3841	1.34998	1.36738	1.36506	1.36632	1.3512	1.36929	1.34693
61.7379	1.23779	1.33189	1.37742	1.39024	1.36864	1.37879	1.35239	1.37224	1.36659	1.36324	1.35325	1.36741	1.35227
61.763	1.23878	1.32814	1.379	1.39172	1.37112	1.38277	1.35412	1.36979	1.36533	1.36399	1.3503	1.37196	1.34574
61.7882	1.23992	1.33168	1.37944	1.39355	1.36815	1.37126	1.35075	1.36933	1.36706	1.36407	1.35172	1.36893	1.35269
61.8133	1.23913	1.32353	1.36925	1.38037	1.36402	1.36937	1.3439	1.36352	1.35909	1.35475	1.34911	1.36115	1.34855
61.8385	1.24192	1.33199	1.36899	1.37882	1.36418	1.37055	1.34658	1.36663	1.35389	1.35547	1.35028	1.36704	1.34031
61.8636	1.24286	1.33045	1.3702	1.38758	1.36228	1.36931	1.34848	1.37016	1.35617	1.3537	1.34854	1.37332	1.34798
61.8887	1.24434	1.32639	1.36462	1.38678	1.36126	1.37595	1.34828	1.36309	1.36042	1.35588	1.35179	1.37013	1.34124
61.9139	1.23631	1.33074	1.37576	1.38435	1.36548	1.37116	1.34793	1.36057	1.35405	1.35382	1.34645	1.36982	1.343
61.939	1.23354	1.33388	1.36967	1.38491	1.36282	1.36732	1.34665	1.35885	1.35552	1.35782	1.34774	1.36841	1.33779
61.9642	1.2308	1.32754	1.37003	1.39428	1.36174	1.36775	1.3451	1.35185	1.35576	1.35548	1.34421	1.37025	1.33682
61.9893	1.23704	1.32539	1.37227	1.39563	1.36382	1.37186	1.3413	1.36148	1.35984	1.35993	1.34648	1.36213	1.33899
62.0145	1.23689	1.32867	1.36927	1.38831	1.35788	1.37077	1.34429	1.36224	1.35389	1.35741	1.33849	1.37043	1.33866
62.0396	1.24386	1.3268	1.37241	1.38412	1.36753	1.36732	1.34459	1.37047	1.35673	1.35695	1.34172	1.35449	1.34232
62.0647	1.2464	1.32763	1.36566	1.38698	1.36627	1.36931	1.34568	1.36694	1.3583	1.35588	1.34097	1.3561	1.34517
62.0899	1.24703	1.32752	1.36555	1.38796	1.36842	1.3674	1.35775	1.36293	1.35273	1.35934	1.34891	1.36349	1.34567
62.115	1.23848	1.33127	1.3646	1.38801	1.36079	1.36811	1.35485	1.35644	1.35059	1.35757	1.35022	1.3613	1.34468
62.1402	1.23582	1.32955	1.36849	1.38645	1.35521	1.36936	1.34099	1.35684	1.35623	1.35278	1.34366	1.36075	1.33723
62.1653	1.23671	1.32541	1.35634	1.381	1.35382	1.36125	1.33544	1.35524	1.3544	1.35916	1.33689	1.36127	1.33352
62.1904	1.23941	1.32816	1.36132	1.38851	1.35787	1.36528	1.34741	1.35468	1.34296	1.355	1.34897	1.35826	1.34106
62.2156	1.23813	1.32371	1.36353	1.37294	1.35568	1.37045	1.34491	1.36383	1.34237	1.34539	1.34414	1.35819	1.33921
62.2407	1.23583	1.32579	1.3683	1.38238	1.35367	1.37008	1.34661	1.35717	1.34708	1.34208	1.34426	1.3593	1.33783
62.2659	1.25008	1.33116	1.36077	1.37484	1.34948	1.36345	1.33702	1.35431	1.34567	1.34501	1.33367	1.35555	1.33435
62.291	1.24197	1.32523	1.36461	1.37448	1.34959	1.36147	1.33201	1.35823	1.34667	1.34699	1.33432	1.35749	1.33507
62.3162	1.25298	1.32013	1.36667	1.38398	1.35271	1.36619	1.33142	1.35119	1.35311	1.34584	1.33337	1.35639	1.33126
62.3413	1.25011	1.31983	1.36352	1.38461	1.36099	1.36265	1.34184	1.35328	1.34594	1.34355	1.33385	1.35646	1.32528
62.3664	1.24387	1.32296	1.36534	1.37399	1.35542	1.35676	1.33306	1.35154	1.3356	1.3424	1.33696	1.35727	1.32648
62.3916	1.24613	1.32143	1.36391	1.37639	1.34952	1.36695	1.33802	1.35456	1.33789	1.34601	1.33514	1.35053	1.32685
62.4167	1.2467	1.32798	1.35929	1.38458	1.34757	1.35666	1.33162	1.34993	1.34491	1.34223	1.33098	1.35254	1.3231
62.4419	1.24833	1.32484	1.3574	1.38938	1.34516	1.35055	1.33861	1.35078	1.34702	1.34516	1.32872	1.35017	1.331
62.467	1.23614	1.318	1.35435	1.36702	1.34864	1.35254	1.33512	1.34428	1.34317	1.3369	1.32529	1.34606	1.32932
62.4921	1.23875	1.32121	1.35992	1.37176	1.34655	1.34806	1.33257	1.34571	1.34675	1.33864	1.33811	1.35162	1.32461
62.5173	1.24097	1.32102	1.36038	1.36859	1.34455	1.34995	1.33304	1.34285	1.34698	1.34	1.33542	1.3528	1.32488
62.5424	1.23914	1.31901	1.3552	1.37299	1.34912	1.35393	1.33154	1.35252	1.34007	1.34184	1.34079	1.3401	1.32972
62.5676	1.24807	1.31429	1.34685	1.37778	1.34759	1.36152	1.32948	1.35537	1.34524	1.33682	1.33201	1.34547	1.32631
62.5927	1.24416	1.31913	1.34473	1.37089	1.34486	1.35655	1.32741	1.35185	1.34006	1.34051	1.33633	1.34738	1.32575
62.6179	1.24296	1.31985	1.35204	1.37713	1.34319	1.35162	1.32693	1.34485	1.33846	1.33896	1.33127	1.3471	1.32561
62.643	1.24866	1.31856	1.35561	1.36555	1.34373	1.35494	1.32512	1.35145	1.33573	1.34148	1.33275	1.34578	1.32065
62.6681	1.24609	1.31708	1.35073	1.36373	1.33786	1.361	1.33279	1.34855	1.33585	1.33613	1.33355	1.34703	1.32094
62.6933	1.24412	1.32076	1.34934	1.36114	1.33902	1.35278	1.32671	1.34956	1.34149	1.34002	1.3217	1.34491	1.32263
62.7184	1.23422	1.3182	1.34883	1.36397	1.3324	1.35004	1.32413	1.34176	1.33155	1.3394	1.32144	1.33887	1.32225
62.7436	1.23319	1.31437	1.35112	1.36779	1.33196	1.34475	1.31961	1.33852	1.33291	1.33418	1.31749	1.34063	1.31679
62.7687	1.23528	1.31521	1.34888	1.36671	1.33927	1.34421	1.32234	1.34284	1.33964	1.33195	1.32445	1.34111	1.32027
62.7938	1.23822	1.31349	1.3481	1.36192	1.34125	1.3447	1.32344	1.34126	1.34046	1.33917	1.32818	1.34287	1.31862
62.819	1.23728	1.30957	1.34913	1.36368	1.33671	1.34453	1.32272	1.34116	1.33395	1.3428	1.32795	1.34125	1.31568
62.8441	1.24033	1.31294	1.35189	1.36669	1.33711	1.35234	1.32306	1.34084	1.33154	1.33306	1.32625	1.34055	1.31869
62.8693	1.24173	1.31848	1.35153	1.36871	1.33688	1.34979	1.32655	1.34249	1.32711	1.32758	1.32333	1.33709	1.31733
62.8944	1.23959	1.3116	1.34487	1.3669	1.33627	1.3472	1.32459	1.34032	1.32508	1.33211	1.32177	1.33945	1.32155
62.9195	1.23963	1.31077	1.34769	1.36706	1.33835	1.34953	1.32386	1.34273	1.32897	1.33047	1.31858	1.33912	1.32192
62.9447	1.23858	1.31188	1.34181	1.36265	1.33418	1.34432	1.32315	1.33421	1.3274	1.32779	1.31355	1.34601	1.31882
62.9698	1.24518	1.31664	1.33953	1.35813	1.33876	1.34651	1.31971	1.33178	1.32584	1.32943	1.31971	1.34479	1.31783
62.995	1.2419	1.31616	1.34098	1.35883	1.33653	1.34683	1.31935	1.33723	1.32902	1.33274	1.32095	1.33622	1.31924
63.0201	1.24052	1.31145	1.33815	1.36014	1.33377	1.34469	1.31647	1.33503	1.32538	1.33086	1.31927	1.3324	1.31857
63.0453	1.24323	1.31271	1.33794	1.36057	1.33204	1.33912	1.3168	1.33218	1.31861	1.33015	1.31948	1.32782	1.32216
63.0704	1.24577	1.31507	1.33926	1.3569	1.33028	1.33592	1.31887	1.33136	1.31898	1.32457	1.31852	1.32814	1.31889
63.0955	1.25229	1.30696	1.33604	1.35016	1.33378	1.33833	1.31787	1.3293	1.32174	1.3186	1.31693	1.33164	1.3131
63.1207	1.25434	1.30832	1.33656	1.35417	1.3339	1.33584	1.31925	1.33224	1.32272	1.3308	1.31259	1.33083	1.31125
63.1458	1.24091	1.31368	1.3377	1.35846	1.32703	1.33426	1.31343	1.33215	1.31993	1.32422	1.31339	1.32969	1.31287
63.171	1.24077	1.30916	1.33617	1.355	1.3269	1.33679	1.31113	1.33085	1.31843	1.32027	1.31908	1.33443	1.31058
63.1961	1.24552	1.31479	1.33067	1.35358	1.32363	1.33577	1.31251	1.33021	1.32272	1.32616	1.31686	1.33538	1.31099
63.2212	1.25323	1.30924	1.33509	1.3563	1.32467	1.3344	1.30424	1.32904	1.32269	1.32655	1.31612	1.33247	1.3004
63.2464	1.25004	1.30805	1.3401	1.35197	1.32641	1.33673	1.30344	1.32503	1.32124	1.32574	1.30715	1.32978	1.30277
63.2715	1.24474	1.31088	1.34125	1.34958	1.32405	1.33444	1.30399	1.32131	1.32296	1.32007	1.30614	1.32657	1.30657
63.2967	1.24085	1.3101	1.33716	1.35066	1.32261	1.33184	1.30471	1.31827	1.32202	1.3153	1.30806	1.32295	1.30831
63.3218	1.23567	1.30087	1.33586	1.34472	1.32249	1.3362	1.30462	1.323	1.31819	1.31727	1.30882	1.33055	1.30262
63.347	1.24366	1.30363	1.333	1.35056	1.32566	1.33446	1.30187	1.31638	1.31036	1.31766	1.30628	1.32284	1.30102
63.3721	1.24336	1.30559	1.33354	1.35116	1.33063	1.33322	1.30243	1.32996	1.31697	1.32366	1.31019	1.32217	1.2999
63.3972	1.24759	1.29899	1.33137	1.35374	1.33101	1.33099	1.30135	1.32299	1.32258	1.31981	1.30624	1.32552	1.30332
63.4224	1.24438	1.30267	1.32802	1.3437	1.32581	1.33138	1.30864	1.32038	1.31546	1.31672	1.31039	1.32239	1.30284
63.4475	1.23826	1.30067	1.33055	1.34892	1.31922	1.32874	1.29843	1.32003	1.31165	1.31574	1.31319	1.31887	1.30134
63.4727	1.24572	1.30189	1.32661	1.3432	1.3201	1.33266	1.29579	1.31896	1.3093	1.31533	1.3102	1.32598	1.30371
63.4978	1.24019	1.29729	1.32361	1.3442	1.32016	1.32513	1.29141	1.3126	1.30661	1.30853	1.30612	1.326	1.29565
63.5229	1.24308	1.28965	1.32575	1.346	1.32163	1.32928	1.29866	1.31519	1.3166	1.31456	1.30842	1.32115	1.30229
63.5481	1.24366	1.30034	1.32555	1.34624	1.3133	1.32939	1.29742	1.31395	1.30845	1.31226	1.30654	1.32288	1.30727
63.5732	1.24487	1.29834	1.32355	1.34194	1.31362	1.32179	1.30126	1.32136	1.30851	1.30941	1.30141	1.32082	1.29962
63.5984	1.25215	1.30938	1.32204	1.33801	1.32107	1.32727	1.30394	1.32792	1.30535	1.30661	1.29308	1.32191	1.30094
63.6235	1.2445	1.30267	1.32672	1.33648	1.31682	1.32578	1.2921	1.32055	1.31274	1.30919	1.29515	1.31599	1.29604
63.6486	1.24171	1.2935	1.32608	1.34288	1.31261	1.32786	1.29322	1.31411	1.31262	1.30337	1.29753	1.32281	1.29335
63.6738	1.24997	1.29436	1.32534	1.33906	1.31439	1.32323	1.28979	1.31322	1.30751	1.30362	1.30265	1.31823	1.29835
63.6989	1.24607	1.29725	1.32726	1.33922	1.31906	1.32193	1.29234	1.31054	1.30291	1.30746	1.30372	1.31215	1.29455
63.7241	1.2483	1.29594	1.32172	1.34633	1.31114	1.32004	1.29113	1.31551	1.31004	1.31027	1.29828	1.31387	1.29441
63.7492	1.2466	1.30561	1.32813	1.33722	1.31319	1.32678	1.28602	1.31312	1.31134	1.30738	1.30197	1.31355	1.2931
63.7744	1.24366	1.30427	1.31968	1.33158	1.30859	1.3207	1.28991	1.31021	1.30543	1.3064	1.29612	1.31898	1.29058
63.7995	1.24374	1.30248	1.32172	1.3303	1.3121	1.31462	1.29021	1.30681	1.30339	1.30714	1.29877	1.30963	1.29443
63.8246	1.24205	1.296	1.31758	1.33608	1.30978	1.32621	1.29679	1.31304	1.30972	1.30959	1.29687	1.3116	1.29304
63.8498	1.24032	1.29239	1.31179	1.33049	1.30776	1.32219	1.28661	1.30901	1.30297	1.30547	1.28894	1.31274	1.28797
63.8749	1.24252	1.29375	1.31812	1.33357	1.3111	1.31272	1.28197	1.30306	1.30723	1.30512	1.29222	1.30791	1.29069
63.9001	1.23953	1.28573	1.31339	1.3343	1.30002	1.31242	1.29309	1.30853	1.29747	1.30105	1.2953	1.31202	1.28852
63.9252	1.2432	1.2952	1.31733	1.33498	1.30368	1.314	1.28839	1.30563	1.30023	1.29943	1.3001	1.31409	1.29365
63.9503	1.24867	1.29226	1.31686	1.32732	1.29679	1.3175	1.28078	1.31132	1.30101	1.29796	1.29235	1.31307	1.29084
63.9755	1.24763	1.29137	1.31498	1.33222	1.29956	1.31028	1.27892	1.30939	1.29661	1.2955	1.29232	1.31167	1.29122
64.0006	1.24522	1.29206	1.31894	1.32385	1.30379	1.30346	1.28575	1.30094	1.29646	1.29908	1.29116	1.30972	1.28786
64.0258	1.24486	1.29494	1.31244	1.32514	1.30418	1.30945	1.28582	1.31278	1.29392	1.29765	1.29294	1.30937	1.28185
64.0509	1.25212	1.28385	1.29995	1.32885	1.29873	1.31158	1.28114	1.30448	1.29144	1.28998	1.29083	1.30856	1.28494
64.0761	1.25341	1.28978	1.30734	1.33306	1.29531	1.31184	1.27623	1.31102	1.29783	1.29162	1.28781	1.30975	1.28678
64.1012	1.23903	1.29071	1.30802	1.32395	1.29961	1.31325	1.27557	1.30565	1.29842	1.29356	1.28516	1.30586	1.28663
64.1263	1.24041	1.28907	1.3138	1.32792	1.30013	1.30761	1.27736	1.30131	1.29561	1.30331	1.2889	1.29306	1.28692
64.1515	1.24948	1.29597	1.30533	1.3245	1.29828	1.30668	1.27378	1.3013	1.29028	1.29489	1.28875	1.3026	1.28223
64.1766	1.2419	1.28978	1.30317	1.32836	1.29719	1.30526	1.27532	1.30513	1.29285	1.29015	1.2895	1.30489	1.28108
64.2018	1.25206	1.28923	1.31186	1.32846	1.29465	1.30787	1.27588	1.30145	1.29795	1.29195	1.28941	1.30694	1.28296
64.2269	1.24441	1.28577	1.30878	1.32518	1.29951	1.30757	1.2827	1.30016	1.2945	1.29244	1.28705	1.30144	1.2767
64.252	1.23954	1.2953	1.30699	1.31801	1.28835	1.30974	1.27925	1.30254	1.29524	1.28634	1.27977	1.29706	1.27744
64.2772	1.23871	1.29131	1.30237	1.32266	1.28977	1.30782	1.27712	1.30902	1.29386	1.28948	1.27535	1.29545	1.27663
64.3023	1.23876	1.28217	1.3033	1.3242	1.29605	1.30166	1.27223	1.306	1.2892	1.29102	1.28209	1.29663	1.27985
64.3275	1.24183	1.28179	1.30518	1.31691	1.29443	1.30727	1.27381	1.30747	1.28762	1.28916	1.28308	1.29959	1.27942
64.3526	1.23832	1.28267	1.30477	1.31772	1.29481	1.30488	1.27628	1.29542	1.28777	1.28918	1.27535	1.29557	1.28084
64.3777	1.24153	1.28439	1.30726	1.32249	1.29691	1.30059	1.27852	1.29611	1.29155	1.285	1.28669	1.29885	1.27767
64.4029	1.23539	1.28041	1.30695	1.32408	1.2965	1.29918	1.27469	1.2963	1.29099	1.28562	1.28659	1.29817	1.27776
64.428	1.23972	1.27927	1.3077	1.31684	1.29415	1.30702	1.2739	1.29663	1.28863	1.28839	1.28248	1.29208	1.27698
64.4532	1.24394	1.28384	1.30233	1.31703	1.29227	1.30558	1.27041	1.29497	1.2865	1.286	1.28198	1.29427	1.27617
64.4783	1.23932	1.28908	1.30076	1.31789	1.29281	1.30044	1.26715	1.29416	1.29003	1.28374	1.27972	1.29396	1.27805
64.5035	1.23993	1.28593	1.30557	1.31459	1.29403	1.3007	1.26727	1.29567	1.28825	1.28259	1.27484	1.29432	1.27208
64.5286	1.24315	1.28159	1.30373	1.31473	1.29494	1.29907	1.27223	1.29651	1.28552	1.28334	1.27648	1.29915	1.26866
64.5537	1.23711	1.28598	1.29934	1.31214	1.29264	1.2963	1.27094	1.29281	1.28445	1.28291	1.27818	1.29531	1.26989
64.5789	1.23032	1.28905	1.2995	1.31247	1.28598	1.29519	1.26651	1.29029	1.27877	1.27974	1.27976	1.29648	1.27193
64.604	1.24679	1.27878	1.30525	1.31037	1.28668	1.29754	1.26752	1.29159	1.28424	1.28001	1.27686	1.29761	1.27501
64.6292	1.24009	1.27634	1.29958	1.31237	1.28396	1.2966	1.26465	1.29061	1.28655	1.28331	1.27152	1.29254	1.27536
64.6543	1.23664	1.27371	1.29451	1.31561	1.28428	1.2928	1.26388	1.28905	1.28483	1.28054	1.26998	1.28965	1.27097
64.6794	1.23767	1.27412	1.30101	1.3145	1.29451	1.29609	1.26596	1.29251	1.28439	1.27901	1.27309	1.29187	1.26759
64.7046	1.23784	1.27466	1.29768	1.31703	1.29263	1.2955	1.27006	1.29154	1.28024	1.28146	1.27598	1.29468	1.26892
64.7297	1.23779	1.27021	1.29206	1.3185	1.28319	1.29255	1.27235	1.28608	1.28044	1.27957	1.27406	1.2917	1.26757
64.7549	1.23587	1.268	1.29407	1.31424	1.28277	1.29831	1.26883	1.28659	1.2793	1.27945	1.27143	1.28994	1.26724
64.78	1.23642	1.27631	1.2953	1.31017	1.28294	1.30045	1.26609	1.28844	1.27688	1.27647	1.27109	1.28627	1.26724
64.8052	1.23532	1.27745	1.2954	1.3073	1.27835	1.29874	1.26261	1.28358	1.28217	1.27639	1.27729	1.28871	1.26873
64.8303	1.23805	1.28061	1.29083	1.30462	1.27927	1.29203	1.26168	1.28185	1.28051	1.27556	1.27322	1.28876	1.26661
64.8554	1.23794	1.28143	1.29076	1.30784	1.28209	1.29078	1.26264	1.28921	1.27951	1.27635	1.27227	1.28501	1.26398
64.8806	1.23761	1.27689	1.29267	1.31235	1.28657	1.29262	1.25874	1.28327	1.27989	1.27917	1.27467	1.283	1.26361
64.9057	1.23418	1.27089	1.29103	1.3106	1.28641	1.29233	1.26199	1.27409	1.28456	1.28101	1.27186	1.28222	1.26477
64.9309	1.23835	1.27934	1.29746	1.30858	1.29045	1.29144	1.26231	1.27498	1.28034	1.27996	1.27003	1.2777	1.26847
64.956	1.23809	1.27864	1.28235	1.30807	1.27954	1.29193	1.25889	1.27369	1.27267	1.27288	1.27214	1.2832	1.26513
64.9811	1.23077	1.2738	1.28832	1.30329	1.27819	1.29751	1.25948	1.2748	1.27491	1.27242	1.27788	1.278	1.2634
65.0063	1.23145	1.279	1.28712	1.3041	1.27585	1.29791	1.25865	1.28064	1.27918	1.27134	1.26598	1.28178	1.25898
65.0314	1.23264	1.27426	1.2863	1.29889	1.27863	1.29094	1.2564	1.27641	1.2732	1.27153	1.25872	1.28081	1.25906
65.0566	1.23371	1.27296	1.2888	1.29387	1.28215	1.29137	1.25937	1.27861	1.27085	1.26677	1.26233	1.27853	1.26016
65.0817	1.23435	1.27221	1.28466	1.29825	1.26701	1.28478	1.2588	1.27684	1.26854	1.26715	1.26172	1.27785	1.26295
65.1069	1.23943	1.26967	1.28698	1.30232	1.26878	1.2848	1.2597	1.28011	1.26949	1.26933	1.2648	1.27387	1.25696
65.132	1.23852	1.26751	1.28121	1.29513	1.27521	1.2791	1.25492	1.27687	1.26858	1.26716	1.26493	1.27856	1.25953
65.1571	1.23585	1.26821	1.2753	1.29476	1.27203	1.2819	1.25758	1.27553	1.26108	1.26539	1.26117	1.27199	1.25402
65.1823	1.23156	1.26259	1.28541	1.28939	1.26292	1.27949	1.25237	1.26944	1.25702	1.26834	1.25712	1.26663	1.25649
65.2074	1.236	1.26644	1.29272	1.29022	1.2664	1.2865	1.25359	1.27115	1.26618	1.27127	1.26536	1.28219	1.25502
65.2326	1.23584	1.27181	1.28674	1.2917	1.26768	1.28202	1.24753	1.27232	1.25973	1.26858	1.26283	1.27595	1.25204
[truncated: 1,184 more rows]

## Sheet: Global Fit
Temp (C)	urea=0.33M	urea=0.67M	urea=1.00M	urea=1.33M	urea=1.67M	urea=2.33M	urea=2.67M	urea=3.00M	urea=3.67M	urea=4.00M	urea=4.33M	urea=4.67M	urea=5.00M
15	0.782748	0.788043	0.851515	1.17485	2.1202	3.48742	3.56826	3.58217	3.58148	3.57944	3.57733	3.57519	3.57305
15.3999	0.779164	0.784592	0.848472	1.17197	2.11131	3.46241	3.54249	3.55631	3.55562	3.55358	3.55147	3.54933	3.54719
15.7997	0.775583	0.781163	0.845529	1.16949	2.10319	3.43763	3.51686	3.53058	3.52987	3.52784	3.52572	3.52359	3.52145
16.1996	0.772007	0.777754	0.842687	1.1674	2.09582	3.41307	3.49138	3.50497	3.50425	3.50222	3.5001	3.49796	3.49583
16.5994	0.768435	0.774367	0.839947	1.16569	2.08917	3.38873	3.46603	3.47948	3.47874	3.47671	3.47459	3.47246	3.47032
16.9993	0.764868	0.771003	0.837311	1.16438	2.08323	3.3646	3.44082	3.45411	3.45335	3.45132	3.4492	3.44707	3.44493
17.3992	0.761306	0.767662	0.834783	1.16346	2.07798	3.34068	3.41575	3.42886	3.42807	3.42604	3.42393	3.42179	3.41965
17.799	0.757749	0.764345	0.832364	1.16293	2.07338	3.31696	3.39081	3.40373	3.40292	3.40089	3.39877	3.39663	3.3945
18.1989	0.754198	0.761054	0.830059	1.16279	2.06943	3.29344	3.36601	3.37873	3.37788	3.37585	3.37373	3.3716	3.36946
18.5988	0.750651	0.757788	0.827869	1.16305	2.0661	3.27011	3.34135	3.35384	3.35296	3.35092	3.34881	3.34667	3.34454
18.9986	0.747111	0.75455	0.8258	1.16371	2.06336	3.24697	3.31681	3.32908	3.32815	3.32612	3.324	3.32187	3.31973
19.3985	0.743577	0.75134	0.823854	1.16477	2.06119	3.22402	3.29242	3.30444	3.30346	3.30143	3.29931	3.29718	3.29504
19.7983	0.740049	0.74816	0.822038	1.16625	2.05957	3.20124	3.26815	3.27991	3.27889	3.27686	3.27474	3.27261	3.27047
20.1982	0.736529	0.745012	0.820354	1.16813	2.05849	3.17863	3.24401	3.25551	3.25444	3.25241	3.25029	3.24816	3.24602
20.5981	0.733015	0.741896	0.81881	1.17044	2.0579	3.1562	3.22001	3.23123	3.23011	3.22807	3.22595	3.22382	3.22168
20.9979	0.729509	0.738815	0.81741	1.17317	2.0578	3.13392	3.19613	3.20706	3.20589	3.20385	3.20173	3.1996	3.19746
21.3978	0.726011	0.735771	0.81616	1.17633	2.05815	3.11179	3.17238	3.18302	3.18179	3.17975	3.17763	3.1755	3.17336
21.7977	0.722522	0.732764	0.815067	1.17993	2.05894	3.08982	3.14876	3.1591	3.1578	3.15576	3.15365	3.15151	3.14938
22.1975	0.719042	0.729799	0.814139	1.18397	2.06012	3.06799	3.12526	3.13529	3.13394	3.1319	3.12978	3.12764	3.12551
22.5974	0.715571	0.726876	0.813382	1.18847	2.06169	3.04631	3.10188	3.11161	3.11019	3.10815	3.10603	3.10389	3.10176
22.9972	0.712111	0.723998	0.812805	1.19342	2.0636	3.02475	3.07863	3.08804	3.08656	3.08451	3.08239	3.08026	3.07812
23.3971	0.708662	0.721168	0.812415	1.19883	2.06584	3.00333	3.05551	3.06459	3.06304	3.061	3.05888	3.05674	3.05461
23.797	0.705224	0.718389	0.812223	1.20471	2.06837	2.98203	3.0325	3.04126	3.03965	3.0376	3.03548	3.03334	3.03121
24.1968	0.701799	0.715664	0.812238	1.21107	2.07117	2.96084	3.00961	3.01805	3.01637	3.01432	3.0122	3.01006	3.00793
24.5967	0.698386	0.712995	0.81247	1.21791	2.07419	2.93978	2.98684	2.99496	2.9932	2.99115	2.98903	2.9869	2.98476
24.9965	0.694988	0.710388	0.812929	1.22523	2.07742	2.91882	2.9642	2.97198	2.97016	2.9681	2.96598	2.96385	2.96171
25.3964	0.691605	0.707845	0.813628	1.23305	2.08082	2.89797	2.94166	2.94913	2.94723	2.94517	2.94305	2.94092	2.93878
25.7963	0.688238	0.70537	0.814579	1.24136	2.08436	2.87723	2.91925	2.92639	2.92442	2.92236	2.92024	2.91811	2.91597
26.1961	0.684889	0.702968	0.815793	1.25017	2.08801	2.85658	2.89695	2.90377	2.90172	2.89966	2.89754	2.89541	2.89327
26.596	0.681557	0.700644	0.817285	1.25947	2.09172	2.83602	2.87476	2.88126	2.87915	2.87709	2.87496	2.87283	2.87069
26.9959	0.678246	0.698403	0.81907	1.26927	2.09547	2.81556	2.85269	2.85887	2.85669	2.85462	2.8525	2.85037	2.84823
27.3957	0.674955	0.69625	0.82116	1.27957	2.09923	2.79518	2.83074	2.8366	2.83435	2.83228	2.83016	2.82802	2.82589
27.7956	0.671687	0.694191	0.823573	1.29037	2.10295	2.77489	2.80889	2.81445	2.81212	2.81005	2.80793	2.80579	2.80366
28.1954	0.668444	0.692233	0.826324	1.30165	2.10661	2.75469	2.78716	2.79241	2.79001	2.78794	2.78582	2.78368	2.78155
28.5953	0.665226	0.690382	0.82943	1.31341	2.11017	2.73456	2.76554	2.77049	2.76802	2.76595	2.76383	2.76169	2.75955
28.9952	0.662037	0.688645	0.832909	1.32565	2.11359	2.71451	2.74403	2.74868	2.74615	2.74407	2.74195	2.73981	2.73768
29.395	0.658877	0.68703	0.836779	1.33834	2.11685	2.69454	2.72263	2.72699	2.72439	2.72231	2.72019	2.71805	2.71592
29.7949	0.65575	0.685546	0.841059	1.35148	2.1199	2.67464	2.70134	2.70542	2.70275	2.70067	2.69855	2.69641	2.69428
30.1948	0.652658	0.684201	0.845767	1.36505	2.12273	2.65481	2.68016	2.68397	2.68123	2.67915	2.67702	2.67489	2.67275
30.5946	0.649603	0.683006	0.850924	1.37902	2.12529	2.63505	2.65909	2.66262	2.65982	2.65774	2.65562	2.65348	2.65134
30.9945	0.646589	0.68197	0.85655	1.39337	2.12756	2.61537	2.63813	2.6414	2.63854	2.63645	2.63433	2.63219	2.63005
31.3943	0.643618	0.681105	0.862666	1.40808	2.1295	2.59575	2.61727	2.62029	2.61737	2.61528	2.61315	2.61102	2.60888
31.7942	0.640694	0.680423	0.869291	1.42312	2.13109	2.5762	2.59653	2.5993	2.59631	2.59422	2.5921	2.58996	2.58782
32.1941	0.637821	0.679935	0.876447	1.43844	2.13231	2.55672	2.57589	2.57842	2.57537	2.57328	2.57116	2.56902	2.56688
32.5939	0.635002	0.679656	0.884154	1.45402	2.13313	2.53731	2.55536	2.55766	2.55456	2.55246	2.55033	2.5482	2.54606
32.9938	0.632242	0.679601	0.892432	1.46981	2.13353	2.51797	2.53494	2.53701	2.53385	2.53176	2.52963	2.52749	2.52536
33.3937	0.629546	0.679784	0.9013	1.48576	2.13348	2.49869	2.51462	2.51648	2.51327	2.51117	2.50904	2.50691	2.50477
33.7935	0.626918	0.680223	0.910778	1.50183	2.13297	2.47948	2.49442	2.49606	2.4928	2.4907	2.48857	2.48644	2.4843
34.1934	0.624365	0.680934	0.920882	1.51796	2.13199	2.46034	2.47432	2.47576	2.47245	2.47035	2.46822	2.46608	2.46395
34.5932	0.621891	0.681937	0.931628	1.53411	2.13052	2.44126	2.45433	2.45558	2.45221	2.45011	2.44798	2.44585	2.44371
34.9931	0.619505	0.683252	0.94303	1.55021	2.12855	2.42226	2.43445	2.43551	2.4321	2.42999	2.42786	2.42573	2.42359
35.393	0.617212	0.684899	0.9551	1.56621	2.12607	2.40332	2.41467	2.41555	2.4121	2.40999	2.40786	2.40573	2.40359
35.7928	0.615021	0.686901	0.967846	1.58204	2.12308	2.38446	2.395	2.39571	2.39221	2.39011	2.38798	2.38584	2.3837
36.1927	0.61294	0.689281	0.981275	1.59765	2.11956	2.36567	2.37545	2.37599	2.37245	2.37034	2.36821	2.36607	2.36394
36.5925	0.610978	0.692064	0.995388	1.61297	2.11552	2.34695	2.35599	2.35638	2.3528	2.35069	2.34856	2.34642	2.34429
36.9924	0.609145	0.695277	1.01018	1.62793	2.11097	2.3283	2.33665	2.33689	2.33327	2.33116	2.32903	2.32689	2.32475
37.3923	0.607452	0.698946	1.02565	1.64248	2.10589	2.30972	2.31742	2.31751	2.31385	2.31174	2.30961	2.30747	2.30534
37.7921	0.605909	0.703099	1.04178	1.65655	2.1003	2.29122	2.29829	2.29825	2.29456	2.29244	2.29031	2.28817	2.28604
38.192	0.604531	0.707766	1.05856	1.67008	2.0942	2.2728	2.27928	2.2791	2.27538	2.27326	2.27113	2.26899	2.26685
38.5919	0.603329	0.712978	1.07595	1.68303	2.0876	2.25446	2.26037	2.26007	2.25631	2.2542	2.25206	2.24993	2.24779
38.9917	0.60232	0.718764	1.09393	1.69532	2.08052	2.23619	2.24157	2.24116	2.23737	2.23525	2.23312	2.23098	2.22884
39.3916	0.601519	0.725158	1.11246	1.70692	2.07295	2.21801	2.22288	2.22236	2.21854	2.21642	2.21429	2.21215	2.21001
39.7914	0.600943	0.73219	1.1315	1.71777	2.06493	2.19991	2.20431	2.20368	2.19983	2.19771	2.19557	2.19344	2.1913
40.1913	0.600612	0.739892	1.15098	1.72783	2.05645	2.18189	2.18584	2.18511	2.18123	2.17911	2.17698	2.17484	2.1727
40.5912	0.600544	0.748296	1.17086	1.73707	2.04754	2.16395	2.16748	2.16666	2.16275	2.16063	2.1585	2.15636	2.15422
40.991	0.600762	0.757432	1.19105	1.74546	2.03821	2.1461	2.14923	2.14832	2.14439	2.14227	2.14014	2.138	2.13586
41.3909	0.601289	0.767329	1.21149	1.75296	2.02848	2.12834	2.13109	2.1301	2.12615	2.12403	2.12189	2.11975	2.11762
41.7908	0.60215	0.778015	1.2321	1.75955	2.01837	2.11066	2.11307	2.11199	2.10802	2.1059	2.10376	2.10163	2.09949
42.1906	0.603372	0.789514	1.25278	1.76523	2.00789	2.09308	2.09515	2.094	2.09001	2.08789	2.08575	2.08362	2.08148
42.5905	0.604983	0.801847	1.27344	1.76998	1.99707	2.07558	2.07735	2.07613	2.07212	2.07	2.06786	2.06572	2.06359
42.9903	0.607014	0.815031	1.29399	1.7738	1.98592	2.05818	2.05966	2.05837	2.05435	2.05222	2.05009	2.04795	2.04581
43.3902	0.609497	0.829077	1.31432	1.77669	1.97447	2.04087	2.04208	2.04073	2.03669	2.03456	2.03243	2.03029	2.02815
43.7901	0.612466	0.843991	1.33433	1.77865	1.96273	2.02366	2.02461	2.02321	2.01915	2.01702	2.01488	2.01275	2.01061
44.1899	0.615958	0.85977	1.35392	1.7797	1.95072	2.00654	2.00726	2.0058	2.00172	1.9996	1.99746	1.99532	1.99318
44.5898	0.620009	0.876405	1.37299	1.77985	1.93846	1.98952	1.99002	1.98851	1.98442	1.98229	1.98015	1.97802	1.97588
44.9896	0.624659	0.893876	1.39143	1.77913	1.92597	1.97259	1.97289	1.97133	1.96723	1.9651	1.96296	1.96082	1.95869
45.3895	0.62995	0.912154	1.40916	1.77756	1.91327	1.95577	1.95587	1.95427	1.95016	1.94803	1.94589	1.94375	1.94161
45.7894	0.635921	0.931199	1.42609	1.77516	1.90038	1.93904	1.93897	1.93733	1.9332	1.93107	1.92893	1.9268	1.92466
46.1892	0.642616	0.950959	1.44212	1.77196	1.88731	1.92242	1.92218	1.9205	1.91636	1.91423	1.91209	1.90996	1.90782
46.5891	0.650076	0.971369	1.45719	1.768	1.87408	1.9059	1.90551	1.90379	1.89964	1.89751	1.89537	1.89324	1.8911
46.989	0.658345	0.992354	1.47124	1.76331	1.8607	1.88948	1.88894	1.8872	1.88304	1.8809	1.87877	1.87663	1.87449
47.3888	0.667461	1.01383	1.48419	1.75793	1.84721	1.87316	1.8725	1.87072	1.86655	1.86442	1.86228	1.86014	1.85801
47.7887	0.677465	1.03568	1.49602	1.75189	1.8336	1.85695	1.85616	1.85436	1.85018	1.84805	1.84591	1.84377	1.84164
48.1885	0.688391	1.05781	1.50669	1.74523	1.81989	1.84085	1.83995	1.83811	1.83393	1.83179	1.82966	1.82752	1.82538
48.5884	0.70027	1.0801	1.51617	1.73798	1.8061	1.82485	1.82384	1.82198	1.81779	1.81566	1.81352	1.81138	1.80925
48.9883	0.713129	1.10241	1.52444	1.73019	1.79224	1.80896	1.80785	1.80597	1.80177	1.79964	1.7975	1.79537	1.79323
49.3881	0.726986	1.1246	1.53151	1.72189	1.77833	1.79317	1.79198	1.79008	1.78587	1.78374	1.7816	1.77946	1.77733
49.788	0.74185	1.14655	1.53738	1.71312	1.76437	1.77749	1.77622	1.7743	1.77009	1.76795	1.76582	1.76368	1.76154
50.1879	0.757722	1.1681	1.54206	1.70391	1.75038	1.76192	1.76058	1.75864	1.75442	1.75229	1.75015	1.74801	1.74587
50.5877	0.774589	1.18912	1.54559	1.69431	1.73636	1.74647	1.74505	1.74309	1.73887	1.73674	1.7346	1.73246	1.73032
50.9876	0.792428	1.20948	1.54798	1.68433	1.72234	1.73112	1.72964	1.72766	1.72344	1.7213	1.71917	1.71703	1.71489
51.3874	0.811196	1.22903	1.54928	1.67402	1.70831	1.71588	1.71434	1.71235	1.70812	1.70599	1.70385	1.70171	1.69957
51.7873	0.830839	1.24767	1.54952	1.66341	1.69429	1.70075	1.69916	1.69716	1.69292	1.69079	1.68865	1.68651	1.68438
52.1872	0.851284	1.26528	1.54876	1.65252	1.68028	1.68573	1.68409	1.68208	1.67784	1.67571	1.67357	1.67143	1.66929
52.587	0.872441	1.28176	1.54705	1.64139	1.6663	1.67083	1.66914	1.66712	1.66288	1.66074	1.65861	1.65647	1.65433
52.9869	0.894202	1.29704	1.54443	1.63004	1.65235	1.65604	1.65431	1.65227	1.64803	1.6459	1.64376	1.64162	1.63948
53.3868	0.916444	1.31105	1.54095	1.6185	1.63843	1.64136	1.63959	1.63755	1.6333	1.63117	1.62903	1.62689	1.62475
53.7866	0.939027	1.32373	1.53668	1.60679	1.62456	1.62679	1.62499	1.62294	1.61869	1.61655	1.61442	1.61228	1.61014
54.1865	0.9618	1.33506	1.53167	1.59493	1.61074	1.61234	1.6105	1.60844	1.60419	1.60206	1.59992	1.59778	1.59564
54.5863	0.984599	1.34501	1.52598	1.58295	1.59698	1.59799	1.59613	1.59407	1.58982	1.58768	1.58554	1.5834	1.58127
54.9862	1.00725	1.35359	1.51964	1.57087	1.58327	1.58377	1.58188	1.57981	1.57555	1.57342	1.57128	1.56914	1.567
55.3861	1.02959	1.3608	1.51273	1.5587	1.56963	1.56966	1.56775	1.56567	1.56141	1.55927	1.55714	1.555	1.55286
55.7859	1.05143	1.36667	1.50528	1.54646	1.55606	1.55566	1.55373	1.55164	1.54738	1.54525	1.54311	1.54097	1.53883
56.1858	1.07261	1.37124	1.49736	1.53417	1.54257	1.54177	1.53982	1.53773	1.53347	1.53134	1.5292	1.52706	1.52492
56.5856	1.09297	1.37454	1.48899	1.52183	1.52915	1.52801	1.52604	1.52394	1.51968	1.51754	1.5154	1.51327	1.51113
56.9855	1.11235	1.37663	1.48023	1.50948	1.51582	1.51435	1.51237	1.51027	1.506	1.50387	1.50173	1.49959	1.49745
57.3854	1.13063	1.37758	1.47112	1.49711	1.50257	1.50081	1.49881	1.49671	1.49245	1.49031	1.48817	1.48603	1.48389
57.7852	1.14768	1.37743	1.4617	1.48475	1.4894	1.48739	1.48537	1.48327	1.479	1.47687	1.47473	1.47259	1.47045
58.1851	1.16342	1.37626	1.452	1.47239	1.47633	1.47408	1.47205	1.46995	1.46568	1.46354	1.4614	1.45927	1.45713
58.585	1.17776	1.37415	1.44207	1.46006	1.46335	1.46089	1.45885	1.45674	1.45247	1.45034	1.4482	1.44606	1.44392
58.9848	1.19066	1.37114	1.43192	1.44775	1.45046	1.44781	1.44576	1.44365	1.43938	1.43725	1.43511	1.43297	1.43083
59.3847	1.20209	1.36733	1.42159	1.43548	1.43767	1.43485	1.4328	1.43068	1.42641	1.42427	1.42213	1.42	1.41786
59.7845	1.21203	1.36277	1.41111	1.42326	1.42498	1.42201	1.41994	1.41782	1.41355	1.41142	1.40928	1.40714	1.405
60.1844	1.2205	1.35753	1.40051	1.41109	1.41239	1.40928	1.40721	1.40509	1.40082	1.39868	1.39654	1.3944	1.39226
60.5843	1.22752	1.35167	1.3898	1.39898	1.3999	1.39667	1.39459	1.39246	1.38819	1.38606	1.38392	1.38178	1.37964
60.9841	1.23313	1.34525	1.37901	1.38693	1.38752	1.38417	1.38209	1.37996	1.37569	1.37355	1.37141	1.36928	1.36714
61.384	1.23739	1.33834	1.36815	1.37495	1.37524	1.37179	1.3697	1.36757	1.3633	1.36117	1.35903	1.35689	1.35475
61.7839	1.24035	1.33098	1.35725	1.36304	1.36306	1.35953	1.35743	1.35531	1.35103	1.3489	1.34676	1.34462	1.34248
62.1837	1.2421	1.32323	1.34632	1.35122	1.351	1.34738	1.34528	1.34315	1.33888	1.33674	1.33461	1.33247	1.33033
62.5836	1.2427	1.31513	1.33537	1.33947	1.33904	1.33535	1.33325	1.33112	1.32684	1.32471	1.32257	1.32043	1.31829
62.9834	1.24223	1.30673	1.32443	1.32782	1.32719	1.32344	1.32133	1.3192	1.31493	1.31279	1.31065	1.30851	1.30638
63.3833	1.24078	1.29807	1.31349	1.31625	1.31545	1.31164	1.30953	1.3074	1.30313	1.30099	1.29885	1.29671	1.29457
63.7832	1.23843	1.28918	1.30258	1.30477	1.30382	1.29996	1.29785	1.29571	1.29144	1.2893	1.28717	1.28503	1.28289
64.183	1.23525	1.28011	1.2917	1.29339	1.2923	1.2884	1.28628	1.28415	1.27987	1.27774	1.2756	1.27346	1.27132
64.5829	1.23132	1.27087	1.28086	1.2821	1.2809	1.27695	1.27483	1.2727	1.26842	1.26629	1.26415	1.26201	1.25987
64.9827	1.22672	1.26151	1.27007	1.27092	1.26961	1.26562	1.2635	1.26137	1.25709	1.25495	1.25282	1.25068	1.24854
65.3826	1.22152	1.25204	1.25934	1.25983	1.25842	1.25441	1.25228	1.25015	1.24588	1.24374	1.2416	1.23946	1.23732
65.7825	1.21578	1.24249	1.24866	1.24885	1.24736	1.24331	1.24119	1.23905	1.23478	1.23264	1.2305	1.22836	1.22623
66.1823	1.20957	1.23288	1.23806	1.23797	1.2364	1.23233	1.23021	1.22807	1.2238	1.22166	1.21952	1.21738	1.21524
66.5822	1.20295	1.22323	1.22753	1.2272	1.22557	1.22147	1.21934	1.21721	1.21293	1.21079	1.20866	1.20652	1.20438
66.9821	1.19596	1.21356	1.21708	1.21653	1.21484	1.21072	1.2086	1.20646	1.20219	1.20005	1.19791	1.19577	1.19363
67.3819	1.18867	1.20388	1.20671	1.20598	1.20423	1.20009	1.19797	1.19583	1.19156	1.18942	1.18728	1.18514	1.183
67.7818	1.1811	1.1942	1.19643	1.19553	1.19374	1.18958	1.18745	1.18532	1.18104	1.1789	1.17677	1.17463	1.17249
68.1816	1.17331	1.18455	1.18624	1.18519	1.18336	1.17919	1.17706	1.17492	1.17065	1.16851	1.16637	1.16423	1.1621
68.5815	1.16534	1.17492	1.17615	1.17496	1.17309	1.16891	1.16678	1.16464	1.16037	1.15823	1.15609	1.15396	1.15182
68.9814	1.1572	1.16534	1.16615	1.16484	1.16294	1.15875	1.15662	1.15448	1.15021	1.14807	1.14593	1.14379	1.14166
69.3812	1.14894	1.1558	1.15624	1.15484	1.15291	1.14871	1.14658	1.14444	1.14016	1.13803	1.13589	1.13375	1.13161
69.7811	1.14059	1.14632	1.14644	1.14495	1.14299	1.13878	1.13665	1.13451	1.13024	1.1281	1.12596	1.12382	1.12169
70.181	1.13216	1.1369	1.13674	1.13517	1.13319	1.12897	1.12684	1.1247	1.12043	1.11829	1.11615	1.11401	1.11188
70.5808	1.12368	1.12755	1.12714	1.1255	1.1235	1.11928	1.11715	1.11501	1.11073	1.1086	1.10646	1.10432	1.10218
70.9807	1.11517	1.11828	1.11765	1.11595	1.11394	1.10971	1.10757	1.10543	1.10116	1.09902	1.09688	1.09475	1.09261
71.3805	1.10665	1.10909	1.10827	1.10651	1.10448	1.10025	1.09811	1.09598	1.0917	1.08956	1.08742	1.08529	1.08315
71.7804	1.09813	1.09998	1.099	1.09719	1.09515	1.09091	1.08877	1.08663	1.08236	1.08022	1.07808	1.07595	1.07381
72.1803	1.08962	1.09096	1.08983	1.08798	1.08593	1.08168	1.07955	1.07741	1.07314	1.071	1.06886	1.06672	1.06458
72.5801	1.08114	1.08203	1.08077	1.07889	1.07683	1.07258	1.07044	1.0683	1.06403	1.06189	1.05975	1.05761	1.05548
72.98	1.0727	1.0732	1.07183	1.06991	1.06784	1.06359	1.06145	1.05931	1.05504	1.0529	1.05076	1.04863	1.04649
73.3799	1.06431	1.06446	1.06299	1.06105	1.05897	1.05472	1.05258	1.05044	1.04617	1.04403	1.04189	1.03975	1.03761
73.7797	1.05597	1.05583	1.05427	1.05231	1.05022	1.04596	1.04382	1.04169	1.03741	1.03527	1.03313	1.031	1.02886
74.1796	1.0477	1.0473	1.04567	1.04368	1.04158	1.03732	1.03519	1.03305	1.02877	1.02663	1.0245	1.02236	1.02022
74.5794	1.0395	1.03887	1.03717	1.03516	1.03306	1.0288	1.02666	1.02453	1.02025	1.01811	1.01598	1.01384	1.0117
74.9793	1.03137	1.03054	1.02879	1.02677	1.02466	1.0204	1.01826	1.01612	1.01185	1.00971	1.00757	1.00543	1.0033
75.3792	1.02333	1.02233	1.02052	1.01848	1.01638	1.01211	1.00997	1.00784	1.00356	1.00142	0.999285	0.997147	0.995009
75.779	1.01537	1.01422	1.01237	1.01032	1.00821	1.00394	1.0018	0.999667	0.995391	0.993253	0.991115	0.988977	0.98684
76.1789	1.0075	1.00622	1.00433	1.00227	1.00016	0.995889	0.993752	0.991614	0.987338	0.985201	0.983063	0.980925	0.978787
76.5787	0.999727	0.998331	0.996413	0.994341	0.992222	0.987954	0.985816	0.983679	0.979403	0.977265	0.975127	0.97299	0.970852
76.9786	0.992048	0.990553	0.988607	0.986526	0.984405	0.980136	0.977998	0.975861	0.971585	0.969447	0.967309	0.965171	0.963033
77.3785	0.984469	0.982888	0.980916	0.978828	0.976705	0.972435	0.970297	0.96816	0.963884	0.961746	0.959608	0.95747	0.955332
77.7783	0.97699	0.975335	0.973341	0.971247	0.969122	0.964851	0.962713	0.960576	0.9563	0.954162	0.952024	0.949886	0.947749
78.1782	0.969615	0.967895	0.965883	0.963782	0.961656	0.957384	0.955247	0.953109	0.948833	0.946695	0.944558	0.94242	0.940282
78.5781	0.962346	0.960569	0.95854	0.956435	0.954307	0.950035	0.947897	0.945759	0.941484	0.939346	0.937208	0.93507	0.932932
78.9779	0.955182	0.953357	0.951314	0.949204	0.947075	0.942802	0.940665	0.938527	0.934251	0.932113	0.929976	0.927838	0.9257
79.3778	0.948127	0.94626	0.944204	0.94209	0.93996	0.935687	0.933549	0.931412	0.927136	0.924998	0.92286	0.920722	0.918584
79.7776	0.941181	0.939277	0.93721	0.935094	0.932962	0.928689	0.926551	0.924414	0.920138	0.918	0.915862	0.913724	0.911586
80.1775	0.934345	0.93241	0.930333	0.928214	0.926082	0.921808	0.91967	0.917533	0.913257	0.911119	0.908981	0.906843	0.904705
80.5774	0.927621	0.925657	0.923573	0.921451	0.919318	0.915044	0.912907	0.910769	0.906493	0.904355	0.902217	0.900079	0.897942
80.9772	0.921008	0.919021	0.916929	0.914805	0.912672	0.908398	0.90626	0.904122	0.899846	0.897708	0.895571	0.893433	0.891295
81.3771	0.914508	0.9125	0.910402	0.908276	0.906142	0.901868	0.89973	0.897592	0.893317	0.891179	0.889041	0.886903	0.884765
81.777	0.908121	0.906096	0.903992	0.901865	0.89973	0.895456	0.893318	0.89118	0.886904	0.884767	0.882629	0.880491	0.878353
82.1768	0.901848	0.899807	0.897699	0.89557	0.893435	0.889161	0.887023	0.884885	0.880609	0.878471	0.876333	0.874196	0.872058
82.5767	0.895689	0.893635	0.891523	0.889393	0.887257	0.882982	0.880845	0.878707	0.874431	0.872293	0.870155	0.868018	0.86588
82.9765	0.889644	0.887579	0.885463	0.883332	0.881196	0.876922	0.874784	0.872646	0.86837	0.866232	0.864094	0.861957	0.859819
83.3764	0.883715	0.881639	0.879521	0.877389	0.875253	0.870978	0.86884	0.866702	0.862426	0.860289	0.858151	0.856013	0.853875
83.7763	0.877901	0.875816	0.873695	0.871563	0.869426	0.865151	0.863013	0.860875	0.8566	0.854462	0.852324	0.850186	0.848048
84.1761	0.872202	0.87011	0.867987	0.865853	0.863717	0.859442	0.857304	0.855166	0.85089	0.848752	0.846615	0.844477	0.842339
84.576	0.866619	0.864521	0.862395	0.860261	0.858125	0.853849	0.851712	0.849574	0.845298	0.84316	0.841022	0.838884	0.836747
84.9758	0.861152	0.859048	0.856921	0.854786	0.85265	0.848374	0.846236	0.844099	0.839823	0.837685	0.835547	0.833409	0.831271
85.3757	0.8558	0.853692	0.851563	0.849429	0.847292	0.843016	0.840878	0.838741	0.834465	0.832327	0.830189	0.828051	0.825913
85.7756	0.850566	0.848453	0.846323	0.844188	0.842051	0.837775	0.835638	0.8335	0.829224	0.827086	0.824948	0.82281	0.820672
86.1754	0.845447	0.843331	0.8412	0.839064	0.836927	0.832652	0.830514	0.828376	0.8241	0.821962	0.819825	0.817687	0.815549
86.5753	0.840445	0.838326	0.836194	0.834058	0.831921	0.827645	0.825507	0.823369	0.819094	0.816956	0.814818	0.81268	0.810542
86.9752	0.835559	0.833438	0.831305	0.829169	0.827031	0.822756	0.820618	0.81848	0.814204	0.812066	0.809929	0.807791	0.805653
87.375	0.83079	0.828666	0.826533	0.824396	0.822259	0.817983	0.815846	0.813708	0.809432	0.807294	0.805156	0.803018	0.800881
87.7749	0.826138	0.824012	0.821878	0.819741	0.817604	0.813328	0.81119	0.809053	0.804777	0.802639	0.800501	0.798363	0.796225
88.1747	0.821602	0.819475	0.81734	0.815203	0.813066	0.80879	0.806653	0.804515	0.800239	0.798101	0.795963	0.793825	0.791687
88.5746	0.817184	0.815055	0.81292	0.810783	0.808645	0.80437	0.802232	0.800094	0.795818	0.79368	0.791542	0.789405	0.787267
88.9745	0.812882	0.810752	0.808616	0.806479	0.804342	0.800066	0.797928	0.79579	0.791514	0.789377	0.787239	0.785101	0.782963
89.3743	0.808697	0.806566	0.80443	0.802293	0.800155	0.795879	0.793742	0.791604	0.787328	0.78519	0.783052	0.780914	0.778777
89.7742	0.804629	0.802497	0.800361	0.798223	0.796086	0.79181	0.789672	0.787534	0.783259	0.781121	0.778983	0.776845	0.774707
90.1741	0.800678	0.798545	0.796409	0.794271	0.792133	0.787858	0.78572	0.783582	0.779306	0.777169	0.775031	0.772893	0.770755
90.5739	0.796844	0.79471	0.792574	0.790436	0.788298	0.784023	0.781885	0.779747	0.775471	0.773333	0.771196	0.769058	0.76692
90.9738	0.793127	0.790993	0.788856	0.786718	0.784581	0.780305	0.778167	0.776029	0.771753	0.769616	0.767478	0.76534	0.763202
91.3736	0.789527	0.787392	0.785255	0.783118	0.78098	0.776704	0.774566	0.772428	0.768153	0.766015	0.763877	0.761739	0.759601
91.7735	0.786044	0.783909	0.781772	0.779634	0.777496	0.773221	0.771083	0.768945	0.764669	0.762531	0.760393	0.758256	0.756118
92.1734	0.782678	0.780542	0.778405	0.776268	0.77413	0.769854	0.767716	0.765578	0.761303	0.759165	0.757027	0.754889	0.752751
92.5732	0.779429	0.777293	0.775156	0.773018	0.770881	0.766605	0.764467	0.762329	0.758053	0.755916	0.753778	0.75164	0.749502
92.9731	0.776297	0.774161	0.772024	0.769886	0.767748	0.763473	0.761335	0.759197	0.754921	0.752783	0.750646	0.748508	0.74637
93.373	0.773283	0.771146	0.769009	0.766871	0.764733	0.760458	0.75832	0.756182	0.751906	0.749768	0.747631	0.745493	0.743355
93.7728	0.770385	0.768249	0.766111	0.763973	0.761836	0.75756	0.755422	0.753284	0.749008	0.746871	0.744733	0.742595	0.740457
94.1727	0.767605	0.765468	0.76333	0.761193	0.759055	0.754779	0.752641	0.750503	0.746228	0.74409	0.741952	0.739814	0.737676
94.5725	0.764941	0.762804	0.760667	0.758529	0.756391	0.752116	0.749978	0.74784	0.743564	0.741426	0.739288	0.737151	0.735013
