# Supplementary material for: Synergistic stabilization of a double mutant in chymotrypsin inhibitor 2 from a library screen in E. coli
Source: Commun Biol. 2021 Aug 18;4:980. doi: 10.1038/s42003-021-02490-7 (PMC8373930; doi:10.1038/s42003-021-02490-7)
Supplement: Supplementary file 6 — Supplementary Data 3 [file 42003_2021_2490_MOESM6_ESM.xlsx]

## Sheet: Sheet1
I30K,I57A	21.9637	22.8691
A16D,P33Q,G35E,V38M,Q59K	21.1067	21.8951
K18E,P33Q,V47D	19.8097	21.1563
I44N,I57A	19.5448	15.6436
A27V,D52G	15.2876	13.2006
E41G,F50L,I57A	13.6886	14.2767
A16T,N56I	12.5952	14.6842
V31D,I57A	12.7856	12.9328
I57A	13.1596	12.2623
G10E,T39S	12.4275	11.9172
M40T,R48S,I57V	11.2623	11.7941
G35W,A58V	10.8762	12.1693
E4G	9.35845	8.95709
L32Q,I57S	8.2184	7.23076
V13E	5.44033	7.72664
E15G,M40T,R48C,I57V	6.20466	5.23613
V38E,I57V	3.96754	5.71131
T39A,I57N	4.24867	4.15103
L49I	0.909482	2.52586	2.19843	0.985309
V34E,D45Y	1.78334	1.10757
wild-type	0
P33L	-4.35081	0.548682
L49I,I57V	-2.53973	-2.8907	-1.35647	-4.88342	-1.34916	-2.26857
I57V	-1.95394	-3.74848	-2.39646
D55G,I57V	-6.97249	-8.03413
D55G	-8.52685	-7.17189
