# Supplementary material for: Synergistic stabilization of a double mutant in chymotrypsin inhibitor 2 from a library screen in E. coli
Source: Commun Biol. 2021 Aug 18;4:980. doi: 10.1038/s42003-021-02490-7 (PMC8373930; doi:10.1038/s42003-021-02490-7)
Supplement: Supplementary file 7 — Supplementary Data 4 [file 42003_2021_2490_MOESM7_ESM.xlsx]

## Sheet: Sheet1
Experiment	FoldX_in_kJ	ROSETTA_in_kJ	SEQ_DDG	n_mut
22.3	19.1	16.63	7.88	2
21.4	42.83	27.58	27.24	5
20.4	26.99	24.78	17.88	3
17.5	18.74	12.02	10.47	2
14.1	6.39	14.34	9.59	2
13.9	18.29	19.52	15.89	3
13.5	8.22	4.22	9.11	2
12.8	25.05	18.18	13.19	2
12.6	15.4	8.06	5.32	1
12.1	12.38	6.31	18.17	2
11.4	14.74	3.09	8.65	3
11.4	19.14	3.62	11.39	2
9.1	3.44	3.38	5.35	1
7.6	24.3	19.84	13.42	2
6.5	7.31	5.04	5.82	1
5.6	17.34	6.25	13.61	4
4.7	0.04	3.79	6.59	2
4.1	12.62	9.17	13.84	2
1.6	4.1	7.65	2.26	1
1.3	1.64	-2.42	6.83	2
-2	3.78	3.06	5.99	1
-2.4	1.47	3.07	0.85	2
-2.8	2.74	1.36	-1.07	1
-7.6	-6.99	0.04	-0.96	2
-7.9	-10.14	-1.9	0.2	1
