# Supplementary material for: Synergistic stabilization of a double mutant in chymotrypsin inhibitor 2 from a library screen in E. coli
Source: Commun Biol. 2021 Aug 18;4:980. doi: 10.1038/s42003-021-02490-7 (PMC8373930; doi:10.1038/s42003-021-02490-7)
Supplement: Supplementary file 8 — Supplementary Data 5 [file 42003_2021_2490_MOESM8_ESM.xlsx]

## Sheet: Data
WT			I57V			L49I			L49I,I57V			D55G			D55G,I57V
GuHCl (M)	pU		GuHCl (M)	pU		GuHCl (M)	pU		GuHCl (M)	pU		GuHCl (M)	pU		GuHCl (M)	pU
0.333333	-0.0023756		7.06	0.994314		5.02	0.994499		0.32	-0.00224543		0.385448	-0.0137517		0.747089	0.00667073
0.666667	-0.00433188		6.75	0.991677		4.63	0.995675		0.66	-0.00758622		0.770895	-0.0220718		1.12063	0.000486549
1	-0.00569456		6.44	1.00025		4.31	0.97731		1	-0.0106588		1.15634	-0.0211764		1.49418	-0.00191121
1.33333	-0.00450763		6.13	1.01475		3.97	0.903852		1.67	-0.0134334		1.54179	-0.0140559		1.86772	-0.00390988
1.66667	-0.00820532		5.84	1.0309		3.65	0.744273		1.99	-0.0139832		1.92724	-0.00396941		2.24127	-0.0048113
2	-0.00593096		5.5	1.00618		3.31	0.454639		2.33	-0.0155009		2.31269	0.00647407		2.61481	0.000289181
2.66667	0.0163448		5.22	0.997308		2.99	0.210948		2.65	-0.00986932		2.69813	0.013671		2.98836	0.00401388
3	0.0760363		4.88	0.978966		2.65	0.0696599		2.99	0.00667427		3.08358	0.0297727		3.3619	0.0241293
3.33333	0.160842		4.6	0.916451		1.99	-0.00946214		3.31	0.0499472		3.46903	0.0408838		3.73545	0.0749251
3.66667	0.382962		4.29	0.740149		1.67	-0.00635198		3.65	0.134824		3.85448	0.100956		4.10899	0.193077
4	0.661945		3.98	0.423241		1.32	-0.003714		3.97	0.316389		4.23992	0.255481		4.48254	0.458853
4.33333	0.859847		3.67	0.248805		1	-0.00723572		4.29	0.564939		4.86073	0.690005		4.85608	0.773443
4.66667	0.978162		3.36	0.104687		0.66	-0.00344583		4.63	0.81942		5.01082	0.850033		5.22963	0.920945
5	0.988529		3.05	0.0463497		0.32	-0.0112345		5.02	0.946225					5.60317	0.965459
0.333333	0.0355961		2.77	0.0218756		5.03	0.94488		5.02	0.977636
0.666667	0.0588036		2.46	0.0146852		4.64	0.95032		4.63	0.831323
1	-0.00563391		1.83	-0.00348514		4.3	0.941546		4.29	0.591739
1.33333	-0.00773896		1.52	-0.00490681		3.98	0.863368		3.97	0.323713
1.66667	-0.00667233		1.21	0.000225464		3.66	0.729662		3.65	0.144345
2	-0.00812982		0.9	0.0066891		3.32	0.497992		3.31	0.0495367
2.66667	0.0214331		0.59	0.00938083		3	0.231188		2.99	0.0126382
3	0.0899144		0.31	0.0130891		2.65	0.0961834		2.33	-0.0104233
3.33333	0.197851		7.06	0.986074		2.33	0.0495763		1.99	0.0039261
3.66667	0.451238		6.75	0.975855		1.99	0.0274051		1.67	-0.0134982
4	0.711111		6.44	1.00124		1.67	0.0250259		1.32	-0.0129857
4.33333	0.882809		6.13	0.942893		1.33	0.0278865		1	-0.011192
4.66667	0.956488		5.84	1.00816		1.01	0.052866		0.66	-0.00196741
5	0.978789		5.5	0.991677		0.66	0.0594735		0.32	-0.00478604
0.333333	-0.00211346		5.22	0.977775		0.32	0.0657559		5.02	0.97533
0.666667	-0.00409672		4.88	0.963478		5.02	1.00508		4.63	0.800062
1	-3.53976e-05		4.6	0.889685		4.63	0.972141		4.29	0.575596
1.33333	-0.00987717		4.29	0.700313		4.29	0.920048		3.97	0.323713
1.66667	-0.00963929		3.98	0.465159		3.97	0.887538		3.65	0.149983
2	-0.00994896		3.67	0.267553		3.65	0.767533		3.31	0.0597863
3	0.0805974		3.36	0.103247		3.31	0.487491		2.99	0.0121258
3.33333	0.230161		3.05	0.0417086		2.99	0.20728		2.65	-0.00760467
3.66667	0.476359		2.77	0.0150534		2.65	0.0830969		2.33	0.00495106
4	0.718024		2.46	-0.000435766		2.33	0.0147962		1.99	-0.0142669
4.33333	0.903298		2.15	0.00621477		1.99	-0.014992		1.67	0.00110747
4.66667	0.96083		1.83	-0.00123478		1.67	-0.0127014		1.32	-0.0127295
5	0.979232		1.52	-0.00268151		1.32	-0.0188357		1	-0.00478604
			1.21	-0.00538411		1	0.00482085		0.66	-0.011192
			0.59	-0.0184973		0.66	0.00175526		0.32	0.000594988
			0.31	-0.010996		0.32	-0.00786631		5.02	0.856178
			5.03	0.957584		5.02	1.02545		4.64	0.805187
			4.64	0.894256		4.63	1.02951		4.3	0.572778
			4.3	0.751429		4.29	1.00135		3.98	0.313207
			3.98	0.477716		3.97	0.930026		3.66	0.156645
			3.66	0.254586		3.65	0.776978		3.32	0.0620925
			3.32	0.0946466		3.31	0.477752		2.99	0.0287813
			3	0.0353567		2.99	0.221078		2.65	0.0157131
			2.65	0.00196595		2.65	0.0655468		2.33	0.0121258
			2.33	-0.00345395		2.33	0.00711552		1.99	0.00751345
			1.99	-0.00589888		1.99	0.00367275		1.67	0.00879465
			1.67	-0.00624897		1.67	-0.0155533		1.33	0.0159694
			1.33	-0.00529822		1.32	-0.0222257		0.66	0.0262189
			1.01	0.00699838		1	0.0235903		0.32	0.0228878
			0.66	-0.00486074		0.66	-0.0113119		7.02	0.984471
			0.32	0.00787669		0.32	-0.0156254		6.81	1.01065
									6.62	0.998817
									6.41	1.006
									6.22	0.999158
									6.01	1.0174
									5.82	1.01437
									5.61	1.00085
									5.22	0.997423
									5.01	0.91474
									4.82	0.916006
									4.61	0.765766
									4.42	0.639508
									4.21	0.476832
									4	0.3229
									3.79	0.192192
									3.6	0.148951
									3.41	0.0745416
									3.21	0.027527
									3.02	0.0101932
									2.81	6.40704e-05
									2.6	0.0197389
									2.41	-0.00597728
									2.01	0.0164889
									1.61	-0.0141045
									1.4	-0.0135211
									1.19	0.0277687
									1.01	0.0269242
									0.8	-0.00719124
									0.4	-0.0192211
									0.21	0.00271868

## Sheet: Fit
WT			I57V			L49I			L49I,I57V			D55G			D55G,I57V
GuHCl (M)	pU		GuHCl (M)	pU		GuHCl (M)	pU		GuHCl (M)	pU		GuHCl (M)	pU		GuHCl (M)	pU
0.333333	8.97665e-06		0.31	3.43912e-06		0.32	3.38256e-05		0.32	1.93675e-06		0.2	3.71834e-07		0.2	4.3672e-07
0.356784	9.72152e-06		0.34392	3.86145e-06		0.343668	3.66624e-05		0.343618	2.08886e-06		0.253543	4.4585e-07		0.253543	5.23651e-07
0.380234	1.05283e-05		0.377839	4.33551e-06		0.367337	3.97375e-05		0.367236	2.25371e-06		0.307087	5.34599e-07		0.307087	6.27886e-07
0.403685	1.14022e-05		0.411759	4.86764e-06		0.391005	4.30706e-05		0.390854	2.43237e-06		0.36063	6.41013e-07		0.36063	7.52871e-07
0.427136	1.23488e-05		0.445678	5.46494e-06		0.414673	4.66837e-05		0.414472	2.626e-06		0.414173	7.68611e-07		0.414173	9.02733e-07
0.450586	1.33741e-05		0.479598	6.13541e-06		0.438341	5.06001e-05		0.43809	2.83586e-06		0.467717	9.21607e-07		0.467717	1.08243e-06
0.474037	1.44847e-05		0.513518	6.88799e-06		0.46201	5.48452e-05		0.461709	3.06329e-06		0.52126	1.10506e-06		0.52126	1.29789e-06
0.497487	1.56876e-05		0.547437	7.73276e-06		0.485678	5.94468e-05		0.485327	3.30978e-06		0.574803	1.32502e-06		0.574803	1.55624e-06
0.520938	1.69906e-05		0.581357	8.68099e-06		0.509346	6.44347e-05		0.508945	3.57692e-06		0.628346	1.58878e-06		0.628346	1.86602e-06
0.544389	1.84019e-05		0.615276	9.74537e-06		0.533015	6.98414e-05		0.532563	3.86644e-06		0.68189	1.90503e-06		0.68189	2.23746e-06
0.567839	1.99305e-05		0.649196	1.09401e-05		0.556683	7.5702e-05		0.556181	4.18022e-06		0.735433	2.28424e-06		0.735433	2.68284e-06
0.59129	2.15863e-05		0.683116	1.22812e-05		0.580351	8.20545e-05		0.579799	4.52028e-06		0.788976	2.73893e-06		0.788976	3.21687e-06
0.61474	2.33798e-05		0.717035	1.37866e-05		0.60402	8.89404e-05		0.603417	4.88884e-06		0.84252	3.28412e-06		0.84252	3.8572e-06
0.638191	2.53224e-05		0.750955	1.54763e-05		0.627688	9.64043e-05		0.627035	5.28827e-06		0.896063	3.93784e-06		0.896063	4.62499e-06
0.661642	2.74265e-05		0.784874	1.7373e-05		0.651356	0.000104495		0.650653	5.72116e-06		0.949606	4.72169e-06		0.949606	5.54562e-06
0.685092	2.97057e-05		0.818794	1.9502e-05		0.675024	0.000113265		0.674271	6.19032e-06		1.00315	5.66156e-06		1.00315	6.6495e-06
0.708543	3.21743e-05		0.852714	2.18917e-05		0.698693	0.00012277		0.69789	6.69879e-06		1.05669	6.78852e-06		1.05669	7.97311e-06
0.731993	3.48483e-05		0.886633	2.45742e-05		0.722361	0.000133074		0.721508	7.24986e-06		1.11024	8.13979e-06		1.11024	9.56018e-06
0.755444	3.77445e-05		0.920553	2.75852e-05		0.746029	0.000144243		0.745126	7.84709e-06		1.16378	9.76005e-06		1.16378	1.14632e-05
0.778895	4.08817e-05		0.954472	3.0965e-05		0.769698	0.000156349		0.768744	8.49436e-06		1.21732	1.17028e-05		1.21732	1.37449e-05
0.802345	4.42797e-05		0.988392	3.47587e-05		0.793366	0.000169472		0.792362	9.19585e-06		1.27087	1.40323e-05		1.27087	1.64809e-05
0.825796	4.79602e-05		1.02231	3.90171e-05		0.817034	0.000183695		0.81598	9.95612e-06		1.32441	1.68255e-05		1.32441	1.97614e-05
0.849246	5.19468e-05		1.05623	4.3797e-05		0.840703	0.000199113		0.839598	1.07801e-05		1.37795	2.01746e-05		1.37795	2.3695e-05
0.872697	5.62649e-05		1.09015	4.91624e-05		0.864371	0.000215825		0.863216	1.16731e-05		1.4315	2.41903e-05		1.4315	2.84114e-05
0.896148	6.0942e-05		1.12407	5.51849e-05		0.888039	0.000233939		0.886834	1.26409e-05		1.48504	2.90054e-05		1.48504	3.40667e-05
0.919598	6.60081e-05		1.15799	6.19449e-05		0.911707	0.000253574		0.910452	1.36897e-05		1.53858	3.47789e-05		1.53858	4.08476e-05
0.943049	7.14953e-05		1.19191	6.95329e-05		0.935376	0.000274856		0.934071	1.48265e-05		1.59213	4.17015e-05		1.59213	4.89781e-05
0.966499	7.74389e-05		1.22583	7.80502e-05		0.959044	0.000297924		0.957689	1.60585e-05		1.64567	5.00021e-05		1.64567	5.87269e-05
0.98995	8.38766e-05		1.25975	8.76105e-05		0.982712	0.000322928		0.981307	1.73937e-05		1.69921	5.99546e-05		1.69921	7.0416e-05
1.0134	9.08497e-05		1.29367	9.83416e-05		1.00638	0.00035003		1.00492	1.88407e-05		1.75276	7.18881e-05		1.75276	8.44315e-05
1.03685	9.84024e-05		1.32759	0.000110387		1.03005	0.000379406		1.02854	2.0409e-05		1.8063	8.61965e-05		1.8063	0.000101236
1.0603	0.000106583		1.36151	0.000123907		1.05372	0.000411246		1.05216	2.21087e-05		1.85984	0.000103353		1.85984	0.000121386
1.08375	0.000115444		1.39543	0.000139083		1.07739	0.000445758		1.07578	2.39507e-05		1.91339	0.000123923		1.91339	0.000145544
1.1072	0.000125042		1.42935	0.000156117		1.10105	0.000483164		1.0994	2.59471e-05		1.96693	0.000148587		1.96693	0.000174511
1.13065	0.000135437		1.46327	0.000175237		1.12472	0.000523709		1.12302	2.81107e-05		2.02047	0.000178159		2.02047	0.000209241
1.1541	0.000146697		1.49719	0.000196698		1.14839	0.000567654		1.14663	3.04556e-05		2.07402	0.000213615		2.07402	0.000250881
1.17755	0.000158893		1.53111	0.000220787		1.17206	0.000615284		1.17025	3.29969e-05		2.12756	0.000256125		2.12756	0.000300805
1.20101	0.000172103		1.56503	0.000247825		1.19573	0.000666909		1.19387	3.57511e-05		2.1811	0.000307092		2.1811	0.000360661
1.22446	0.000186411		1.59894	0.000278172		1.2194	0.000722862		1.21749	3.87361e-05		2.23465	0.000368198		2.23465	0.000432421
1.24791	0.000201908		1.63286	0.000312235		1.24306	0.000783506		1.24111	4.19711e-05		2.28819	0.000441457		2.28819	0.000518452
1.27136	0.000218694		1.66678	0.000350467		1.26673	0.000849234		1.26472	4.54771e-05		2.34173	0.000529285		2.34173	0.000621589
1.29481	0.000236875		1.7007	0.000393379		1.2904	0.000920471		1.28834	4.92768e-05		2.39528	0.000634576		2.39528	0.000745227
1.31826	0.000256567		1.73462	0.000441542		1.31407	0.000997678		1.31196	5.33948e-05		2.44882	0.000760795		2.44882	0.000893436
1.34171	0.000277896		1.76854	0.0004956		1.33774	0.00108135		1.33558	5.78578e-05		2.50236	0.000912098		2.50236	0.00107109
1.36516	0.000300997		1.80246	0.000556271		1.36141	0.00117204		1.3592	6.26946e-05		2.55591	0.00109346		2.55591	0.00128402
1.38861	0.000326019		1.83638	0.000624365		1.38507	0.00127032		1.38281	6.79366e-05		2.60945	0.00131083		2.60945	0.00153922
1.41206	0.00035312		1.8703	0.000700789		1.40874	0.00137684		1.40643	7.36177e-05		2.66299	0.00157135		2.66299	0.00184504
1.43551	0.000382473		1.90422	0.00078656		1.43241	0.00149227		1.43005	7.97747e-05		2.71654	0.00188354		2.71654	0.0022115
1.45896	0.000414265		1.93814	0.000882819		1.45608	0.00161736		1.45367	8.64475e-05		2.77008	0.00225763		2.77008	0.00265054
1.48241	0.000448699		1.97206	0.000990846		1.47975	0.00175292		1.47729	9.36792e-05		2.82362	0.0027058		2.82362	0.00317647
1.50586	0.000485993		2.00598	0.00111208		1.50341	0.00189982		1.5009	0.000101517		2.87716	0.00324266		2.87716	0.00380636
1.52931	0.000526386		2.0399	0.00124812		1.52708	0.002059		1.52452	0.000110011		2.93071	0.00388562		2.93071	0.00456058
1.55276	0.000570134		2.07382	0.00140079		1.55075	0.0022315		1.54814	0.000119216		2.98425	0.00465548		2.98425	0.00546342
1.57622	0.000617516		2.10774	0.0015721		1.57442	0.00241841		1.57176	0.000129192		3.03779	0.00557701		3.03779	0.00654383
1.59967	0.000668834		2.14166	0.00176432		1.59809	0.00262094		1.59538	0.000140004		3.09134	0.00667973		3.09134	0.00783621
1.62312	0.000724413		2.17558	0.00197999		1.62176	0.00284038		1.619	0.000151722		3.14488	0.00799873		3.14488	0.00938141
1.64657	0.000784607		2.2095	0.00222198		1.64542	0.00307813		1.64261	0.000164421		3.19842	0.00957567		3.19842	0.0112279
1.67002	0.000849799		2.24342	0.00249346		1.66909	0.00333572		1.66623	0.000178183		3.25197	0.0114599		3.25197	0.0134328
1.69347	0.000920402		2.27734	0.00279803		1.69276	0.00361479		1.68985	0.000193098		3.30551	0.0137098		3.30551	0.0160637
1.71692	0.000996866		2.31126	0.00313967		1.71643	0.00391711		1.71347	0.000209262		3.35905	0.0163941		3.35905	0.0191999
1.74037	0.00107968		2.34518	0.00352288		1.7401	0.00424461		1.73709	0.00022678		3.4126	0.0195935		3.4126	0.0229341
1.76382	0.00116936		2.3791	0.00395268		1.76377	0.00459937		1.7607	0.000245765		3.46614	0.0234024		3.46614	0.0273743
1.78727	0.00126648		2.41302	0.00443469		1.78743	0.00498363		1.78432	0.000266339		3.51968	0.0279306		3.51968	0.0326454
1.81072	0.00137165		2.44693	0.00497518		1.8111	0.00539981		1.80794	0.000288636		3.57323	0.0333052		3.57323	0.0388909
1.83417	0.00148555		2.48085	0.00558117		1.83477	0.00585055		1.83156	0.0003128		3.62677	0.0396718		3.62677	0.0462742
1.85762	0.00160889		2.51477	0.0062605		1.85844	0.00633868		1.85518	0.000338988		3.68031	0.047196		3.68031	0.0549789
1.88107	0.00174245		2.54869	0.00702195		1.88211	0.00686725		1.87879	0.000367367		3.73386	0.0560639		3.73386	0.0652091
1.90452	0.00188708		2.58261	0.00787527		1.90578	0.00743956		1.90241	0.000398123		3.7874	0.0664818		3.7874	0.0771874
1.92797	0.00204369		2.61653	0.00883136		1.92944	0.00805918		1.92603	0.000431453		3.84094	0.0786742		3.84094	0.0911515
1.95142	0.00221327		2.65045	0.00990237		1.95311	0.00872996		1.94965	0.000467572		3.89449	0.0928801		3.89449	0.107348
1.97488	0.00239688		2.68437	0.0111018		1.97678	0.00945604		1.97327	0.000506715		3.94803	0.109347		3.94803	0.126023
1.99833	0.00259569		2.71829	0.0124447		2.00045	0.0102419		1.99689	0.000549134		4.00157	0.12832		4.00157	0.147411
2.02178	0.00281094		2.75221	0.0139478		2.02412	0.0110923		2.0205	0.000595103		4.05512	0.15003		4.05512	0.171715
2.04523	0.00304399		2.78613	0.0156295		2.04779	0.0120125		2.04412	0.000644918		4.10866	0.174678		4.10866	0.199091
2.06868	0.0032963		2.82005	0.0175103		2.07145	0.013008		2.06774	0.000698901		4.1622	0.202411		4.1622	0.229621
2.09213	0.00356944		2.85397	0.0196131		2.09512	0.0140848		2.09136	0.0007574		4.21575	0.233302		4.21575	0.263294
2.11558	0.00386513		2.88789	0.0219626		2.11879	0.0152494		2.11498	0.000820792		4.26929	0.267327		4.26929	0.299982
2.13903	0.00418521		2.92181	0.0245866		2.14246	0.0165087		2.13859	0.000889486		4.32283	0.304345		4.32283	0.339427
2.16248	0.00453168		2.95573	0.0275153		2.16613	0.01787		2.16221	0.000963925		4.37638	0.344082		4.37638	0.381234
2.18593	0.00490669		2.98965	0.0307818		2.1898	0.0193415		2.18583	0.00104459		4.42992	0.386127		4.42992	0.424878
2.20938	0.00531257		3.02357	0.0344223		2.21346	0.0209315		2.20945	0.00113199		4.48346	0.429942		4.48346	0.469725
2.23283	0.00575182		3.05749	0.0384764		2.23713	0.0226492		2.23307	0.0012267		4.53701	0.474882		4.53701	0.515067
2.25628	0.00622717		3.09141	0.0429866		2.2608	0.0245043		2.25668	0.00132933		4.59055	0.520234		4.59055	0.560162
2.27973	0.00674154		3.12533	0.0479992		2.28447	0.0265073		2.2803	0.00144053		4.64409	0.565254		4.64409	0.604286
2.30318	0.00729808		3.15925	0.0535635		2.30814	0.0286691		2.30392	0.00156102		4.69764	0.609223		4.69764	0.646774
2.32663	0.0079002		3.19317	0.0597324		2.33181	0.0310017		2.32754	0.00169157		4.75118	0.651487		4.75118	0.687063
2.35008	0.00855157		3.22709	0.0665618		2.35547	0.0335175		2.35116	0.00183302		4.80472	0.691494		4.80472	0.724712
2.37354	0.00925614		3.26101	0.0741105		2.37914	0.0362299		2.37477	0.00198627		4.85827	0.728821		4.85827	0.759418
2.39699	0.0100182		3.29492	0.0824397		2.40281	0.0391528		2.39839	0.00215231		4.91181	0.763178		4.91181	0.79101
2.42044	0.0108423		3.32884	0.0916123		2.42648	0.0423012		2.42201	0.0023322		4.96535	0.79441		4.96535	0.81944
2.44389	0.0117333		3.36276	0.101692		2.45015	0.0456907		2.44563	0.00252709		5.0189	0.822482		5.0189	0.844762
2.46734	0.0126967		3.39668	0.112744		2.47382	0.0493378		2.46925	0.00273821		5.07244	0.847456		5.07244	0.867108
2.49079	0.0137381		3.4306	0.12483		2.49748	0.0532598		2.49287	0.00296693		5.12598	0.869474		5.12598	0.886669
2.51424	0.0148636		3.46452	0.13801		2.52115	0.0574748		2.51648	0.00321469		5.17953	0.888732		5.17953	0.903671
2.53769	0.0160798		3.49844	0.152339		2.54482	0.0620014		2.5401	0.00348306		5.23307	0.905457		5.23307	0.918357
2.56114	0.0173937		3.53236	0.167866		2.56849	0.0668593		2.56372	0.00377376		5.28661	0.919895		5.28661	0.930975
2.58459	0.018813		3.56628	0.184631		2.59216	0.0720685		2.58734	0.00408862		5.34016	0.932293		5.34016	0.941767
2.60804	0.0203457		3.6002	0.202663		2.61583	0.0776499		2.61096	0.00442964		5.3937	0.942891		5.3937	0.95096
2.63149	0.0220004		3.63412	0.221976		2.63949	0.0836245		2.63457	0.00479896		5.44724	0.951916		5.44724	0.958765
2.65494	0.0237865		3.66804	0.242569		2.66316	0.090014		2.65819	0.00519891		5.50079	0.959576		5.50079	0.965374
2.67839	0.0257137		3.70196	0.264425		2.68683	0.0968401		2.68181	0.00563201		5.55433	0.966059		5.55433	0.970955
2.70184	0.0277927		3.73588	0.287501		2.7105	0.104125		2.70543	0.00610097		5.60787	0.971533		5.60787	0.975659
2.72529	0.0300345		3.7698	0.311738		2.73417	0.111889		2.72905	0.00660871		5.66142	0.976146		5.66142	0.979618
2.74875	0.0324512		3.80372	0.337052		2.75783	0.120155		2.75266	0.00715841		5.71496	0.980027		5.71496	0.982944
2.7722	0.0350552		3.83764	0.363336		2.7815	0.128943		2.77628	0.00775348		5.7685	0.983287		5.7685	0.985735
2.79565	0.0378601		3.87156	0.390463		2.80517	0.138273		2.7999	0.0083976		5.82205	0.986023		5.82205	0.988075
2.8191	0.0408799		3.90548	0.418284		2.82884	0.148163		2.82352	0.00909473		5.87559	0.988316		5.87559	0.990035
2.84255	0.0441295		3.9394	0.446636		2.85251	0.15863		2.84714	0.00984917		5.92913	0.990237		5.92913	0.991675
2.866	0.0476245		3.97332	0.475338		2.87618	0.169689		2.87075	0.0106655		5.98268	0.991844		5.98268	0.993048
2.88945	0.0513816		4.00724	0.504204		2.89984	0.181353		2.89437	0.0115487		6.03622	0.993189		6.03622	0.994195
2.9129	0.0554177		4.04116	0.533043		2.92351	0.193632		2.91799	0.0125042		6.08976	0.994313		6.08976	0.995154
2.93635	0.0597509		4.07508	0.561662		2.94718	0.206532		2.94161	0.0135376		6.14331	0.995253		6.14331	0.995955
2.9598	0.0643999		4.109	0.589877		2.97085	0.220057		2.96523	0.0146551		6.19685	0.996038		6.19685	0.996625
2.98325	0.0693839		4.14291	0.617512		2.99452	0.234207		2.98885	0.0158634		6.25039	0.996693		6.25039	0.997183
3.0067	0.0747228		4.17683	0.644408		3.01819	0.248976		3.01246	0.0171696		6.30394	0.997241		6.30394	0.99765
3.03015	0.080437		4.21075	0.670422		3.04185	0.264355		3.03608	0.0185813		6.35748	0.997698		6.35748	0.998039
3.0536	0.0865473		4.24467	0.695433		3.06552	0.280329		3.0597	0.0201068		6.41102	0.998079		6.41102	0.998364
3.07705	0.0930747		4.27859	0.71934		3.08919	0.296879		3.08332	0.0217546		6.46457	0.998398		6.46457	0.998635
3.1005	0.100041		4.31251	0.742066		3.11286	0.31398		3.10694	0.0235343		6.51811	0.998663		6.51811	0.998862
3.12395	0.107466		4.34643	0.763557		3.13653	0.331601		3.13055	0.0254558		6.57165	0.998885		6.57165	0.99905
3.14741	0.115372		4.38035	0.783779		3.1602	0.349707		3.15417	0.0275298		6.6252	0.99907		6.6252	0.999208
3.17086	0.123779		4.41427	0.802719		3.18386	0.368257		3.17779	0.0297675		6.67874	0.999224		6.67874	0.999339
3.19431	0.132706		4.44819	0.820379		3.20753	0.387205		3.20141	0.0321812		6.73228	0.999353		6.73228	0.999449
3.21776	0.142173		4.48211	0.836781		3.2312	0.4065		3.22503	0.0347835		6.78583	0.99946		6.78583	0.99954
3.24121	0.152197		4.51603	0.851954		3.25487	0.426089		3.24864	0.0375881		6.83937	0.99955		6.83937	0.999617
3.26466	0.162794		4.54995	0.865944		3.27854	0.445912		3.27226	0.0406093		6.89291	0.999625		6.89291	0.99968
3.28811	0.173976		4.58387	0.878799		3.30221	0.465909		3.29588	0.0438623		6.94646	0.999687		6.94646	0.999733
3.31156	0.185757		4.61779	0.890577		3.32587	0.486016		3.3195	0.047363		7	0.999739		7	0.999778
3.33501	0.198144		4.65171	0.90134		3.34954	0.506169		3.34312	0.0511282
3.35846	0.211143		4.68563	0.911149		3.37321	0.526301		3.36673	0.0551753
3.38191	0.224755		4.71955	0.920069		3.39688	0.546348		3.39035	0.0595227
3.40536	0.238979		4.75347	0.928165		3.42055	0.566246		3.41397	0.0641894
3.42881	0.253809		4.78739	0.935498		3.44422	0.585933		3.43759	0.069195
3.45226	0.269233		4.82131	0.942129		3.46788	0.605349		3.46121	0.0745599
3.47571	0.285236		4.85523	0.948117		3.49155	0.624438		3.48483	0.0803048
3.49916	0.301798		4.88915	0.953515		3.51522	0.643148		3.50844	0.086451
3.52261	0.318893		4.92307	0.958376		3.53889	0.661431		3.53206	0.0930201
3.54607	0.336489		4.95699	0.962749		3.56256	0.679245		3.55568	0.100034
3.56952	0.35455		4.9909	0.966679		3.58623	0.696552		3.5793	0.107513
3.59297	0.373036		5.02482	0.970206		3.60989	0.713318		3.60292	0.115481
3.61642	0.391901		5.05874	0.973371		3.63356	0.729519		3.62653	0.123956
3.63987	0.411094		5.09266	0.976208		3.65723	0.74513		3.65015	0.13296
3.66332	0.430561		5.12658	0.978749		3.6809	0.760137		3.67377	0.142512
3.68677	0.450245		5.1605	0.981024		3.70457	0.774528		3.69739	0.15263
3.71022	0.470087		5.19442	0.983059		3.72824	0.788296		3.72101	0.163328
3.73367	0.490023		5.22834	0.98488		3.7519	0.801438		3.74462	0.174622
3.75712	0.509992		5.26226	0.986508		3.77557	0.813958		3.76824	0.186523
3.78057	0.529928		5.29618	0.987962		3.79924	0.825859		3.79186	0.19904
3.80402	0.54977		5.3301	0.989262		3.82291	0.837151		3.81548	0.212177
3.82747	0.569454		5.36402	0.990422		3.84658	0.847846		3.8391	0.225937
3.85092	0.588921		5.39794	0.991459		3.87025	0.857958		3.86272	0.240317
3.87437	0.608114		5.43186	0.992384		3.89391	0.867503		3.88633	0.25531
3.89782	0.626978		5.46578	0.993209		3.91758	0.876499		3.90995	0.270905
3.92128	0.645464		5.4997	0.993946		3.94125	0.884965		3.93357	0.287086
3.94473	0.663525		5.53362	0.994603		3.96492	0.892921		3.95719	0.30383
3.96818	0.681121		5.56754	0.995189		3.98859	0.900389		3.98081	0.321111
3.99163	0.698215		5.60146	0.995712		4.01225	0.907391		4.00442	0.338896
4.01508	0.714776		5.63538	0.996178		4.03592	0.913947		4.02804	0.357148
4.03853	0.730779		5.6693	0.996594		4.05959	0.92008		4.05166	0.375824
4.06198	0.746203		5.70322	0.996964		4.08326	0.925811		4.07528	0.394878
4.08543	0.761032		5.73714	0.997295		4.10693	0.931162		4.0989	0.414255
4.10888	0.775256		5.77106	0.997589		4.1306	0.936154		4.12251	0.433903
4.13233	0.788868		5.80498	0.997852		4.15426	0.940807		4.14613	0.453759
4.15578	0.801866		5.83889	0.998086		4.17793	0.94514		4.16975	0.473765
4.17923	0.814253		5.87281	0.998294		4.2016	0.949174		4.19337	0.493854
4.20268	0.826033		5.90673	0.99848		4.22527	0.952926		4.21699	0.513964
4.22613	0.837215		5.94065	0.998646		4.24894	0.956413		4.2406	0.534029
4.24958	0.847811		5.97457	0.998793		4.27261	0.959653		4.26422	0.553984
4.27303	0.857834		6.00849	0.998925		4.29627	0.962662		4.28784	0.573766
4.29648	0.867301		6.04241	0.999042		4.31994	0.965454		4.31146	0.593315
4.31994	0.876228		6.07633	0.999147		4.34361	0.968044		4.33508	0.612573
4.34339	0.884635		6.11025	0.99924		4.36728	0.970446		4.3587	0.631486
4.36684	0.89254		6.14417	0.999323		4.39095	0.972673		4.38231	0.650003
4.39029	0.899965		6.17809	0.999397		4.41462	0.974736		4.40593	0.668078
4.41374	0.906931		6.21201	0.999462		4.43828	0.976647		4.42955	0.685672
4.43719	0.913458		6.24593	0.999521		4.46195	0.978417		4.45317	0.702747
4.46064	0.919568		6.27985	0.999573		4.48562	0.980056		4.47679	0.719275
4.48409	0.925282		6.31377	0.99962		4.50929	0.981572		4.5004	0.73523
4.50754	0.930621		6.34769	0.999661		4.53296	0.982975		4.52402	0.750593
4.53099	0.935604		6.38161	0.999698		4.55663	0.984273		4.54764	0.765349
4.55444	0.940253		6.41553	0.999731		4.58029	0.985474		4.57126	0.779488
4.57789	0.944586		6.44945	0.999761		4.60396	0.986584		4.59488	0.793006
4.60134	0.948622		6.48337	0.999787		4.62763	0.98761		4.61849	0.805901
4.62479	0.952379		6.51729	0.99981		4.6513	0.988559		4.64211	0.818178
4.64824	0.955874		6.55121	0.999831		4.67497	0.989436		4.66573	0.829841
4.67169	0.959123		6.58513	0.999849		4.69864	0.990246		4.68935	0.840902
4.69514	0.962143		6.61905	0.999866		4.7223	0.990995		4.71297	0.851373
4.7186	0.964948		6.65297	0.999881		4.74597	0.991686		4.73658	0.861269
4.74205	0.967551		6.68688	0.999894		4.76964	0.992325		4.7602	0.870605
4.7655	0.969968		6.7208	0.999905		4.79331	0.992915		4.78382	0.879402
4.78895	0.97221		6.75472	0.999916		4.81698	0.993461		4.80744	0.887677
4.8124	0.974289		6.78864	0.999925		4.84065	0.993964		4.83106	0.895452
4.83585	0.976216		6.82256	0.999933		4.86431	0.994429		4.85468	0.902748
4.8593	0.978002		6.85648	0.99994		4.88798	0.994858		4.87829	0.909586
4.88275	0.979656		6.8904	0.999947		4.91165	0.995255		4.90191	0.915988
4.9062	0.981189		6.92432	0.999953		4.93532	0.99562		4.92553	0.921976
4.92965	0.982608		6.95824	0.999958		4.95899	0.995958		4.94915	0.927571
4.9531	0.983922		6.99216	0.999963		4.98266	0.99627		4.97277	0.932793
4.97655	0.985138		7.02608	0.999967		5.00632	0.996558		4.99638	0.937665
5	0.986263		7.06	0.99997		5.02999	0.996824		5.02	0.942205
