# Supplementary material for: Synergistic stabilization of a double mutant in chymotrypsin inhibitor 2 from a library screen in E. coli
Source: Commun Biol. 2021 Aug 18;4:980. doi: 10.1038/s42003-021-02490-7 (PMC8373930; doi:10.1038/s42003-021-02490-7)
Supplement: Supplementary file 9 — Supplementary Data 6 [file 42003_2021_2490_MOESM9_ESM.xlsx]

## Sheet: Sheet1
	Experiment	FoldX	Rosetta	SEQ				Experiment	FoldX	Rosetta	SEQ
L49I	3.3878	4.1	7.65	2.26			D55G	-6.8923	-10.14	-1.9558	0.2
I57V	-2.1551	2.74	1.36	-1.07			I57V	-2.1551	2.73	1.36	-1.07
L49I,I57V	-3.8259	1.47	3.07	0.85			D55G,I57V	-6.4955	-6.99	0.117	-0.968
ΔΔΔG	-5.0586	-5.37	-5.94	-0.34			ΔΔΔG	2.5519	0.41	0.712802	-0.098
